# Supplementary material for: ‘Science Fun Days’: Opportunities for Connecting Primary School Pupils With Nature and Microbiology
Source: Microb Biotechnol. 2025 Dec 10;18(12):e70279. doi: 10.1111/1751-7915.70279 (PMC12696025; doi:10.1111/1751-7915.70279)
Supplement: Supplementary file 7 — Data S7: mbt270279‐sup‐0007‐DataS7.csv. [file MBT2-18-e70279-s005.csv]

	year	pre_post	Sch_anon	imd_group	age	gender	Qu_long	value
1654	2024	pre	School 2	low_deprivation_location	NA	unspecified	1. How much do you enjoy learning about science?	1
2840	2024	post	School 1	high_deprivation_location	NA	unspecified	1. How much do you enjoy learning about science?	1
4214	2025	post	School 7	high_deprivation_location	NA	unspecified	1. How much do you enjoy learning about science?	1
4249	2025	pre	School 7	high_deprivation_location	9	male	1. How much do you enjoy learning about science?	1
4508	2025	pre	School 7	high_deprivation_location	10	male	1. How much do you enjoy learning about science?	1
4739	2025	post	School 4	high_deprivation_location	NA	unspecified	1. How much do you enjoy learning about science?	1
4837	2025	pre	School 4	high_deprivation_location	9	female	1. How much do you enjoy learning about science?	1
4851	2025	post	School 4	high_deprivation_location	9	male	1. How much do you enjoy learning about science?	1
5082	2025	pre	School 4	high_deprivation_location	9	male	1. How much do you enjoy learning about science?	1
5537	2025	post	School 4	high_deprivation_location	9	female	1. How much do you enjoy learning about science?	1
5538	2025	post	School 4	high_deprivation_location	9	female	1. How much do you enjoy learning about science?	1
5705	2025	post	School 4	high_deprivation_location	10	female	1. How much do you enjoy learning about science?	1
5706	2025	pre	School 4	high_deprivation_location	10	female	1. How much do you enjoy learning about science?	1
5866	2025	pre	School 6	low_deprivation_location	9	female	1. How much do you enjoy learning about science?	1
6139	2025	pre	School 6	low_deprivation_location	NA	unspecified	1. How much do you enjoy learning about science?	1
6391	2025	post	School 6	low_deprivation_location	10	male	1. How much do you enjoy learning about science?	1
639	2024	pre	School 3	low_deprivation_location	NA	unspecified	1. How much do you enjoy learning about science?	2
640	2024	pre	School 3	low_deprivation_location	NA	unspecified	1. How much do you enjoy learning about science?	2
1040	2024	post	School 2	low_deprivation_location	NA	unspecified	1. How much do you enjoy learning about science?	2
1309	2024	post	School 2	low_deprivation_location	NA	unspecified	1. How much do you enjoy learning about science?	2
1310	2024	pre	School 2	low_deprivation_location	NA	unspecified	1. How much do you enjoy learning about science?	2
1311	2024	pre	School 2	low_deprivation_location	NA	unspecified	1. How much do you enjoy learning about science?	2
1655	2024	post	School 2	low_deprivation_location	NA	unspecified	1. How much do you enjoy learning about science?	2
1656	2024	pre	School 2	low_deprivation_location	NA	unspecified	1. How much do you enjoy learning about science?	2
1657	2024	pre	School 2	low_deprivation_location	NA	unspecified	1. How much do you enjoy learning about science?	2
1658	2024	pre	School 2	low_deprivation_location	NA	unspecified	1. How much do you enjoy learning about science?	2
2209	2024	post	School 1	high_deprivation_location	NA	unspecified	1. How much do you enjoy learning about science?	2
2254	2024	post	School 1	high_deprivation_location	NA	unspecified	1. How much do you enjoy learning about science?	2
2841	2024	post	School 1	high_deprivation_location	NA	unspecified	1. How much do you enjoy learning about science?	2
3402	2025	pre	School 3	low_deprivation_location	8	female	1. How much do you enjoy learning about science?	2
3752	2025	pre	School 5	high_deprivation_location	NA	unspecified	1. How much do you enjoy learning about science?	2
4250	2025	pre	School 7	high_deprivation_location	9	male	1. How much do you enjoy learning about science?	2
4298	2025	pre	School 7	high_deprivation_location	9	female	1. How much do you enjoy learning about science?	2
4319	2025	post	School 7	high_deprivation_location	9	male	1. How much do you enjoy learning about science?	2
4320	2025	pre	School 7	high_deprivation_location	9	male	1. How much do you enjoy learning about science?	2
4389	2025	pre	School 7	high_deprivation_location	10	male	1. How much do you enjoy learning about science?	2
4417	2025	pre	School 7	high_deprivation_location	10	female	1. How much do you enjoy learning about science?	2
4536	2025	post	School 7	high_deprivation_location	9	female	1. How much do you enjoy learning about science?	2
4578	2025	post	School 7	high_deprivation_location	10	male	1. How much do you enjoy learning about science?	2
4718	2025	post	School 7	high_deprivation_location	10	male	1. How much do you enjoy learning about science?	2
5012	2025	post	School 4	high_deprivation_location	9	male	1. How much do you enjoy learning about science?	2
5083	2025	pre	School 4	high_deprivation_location	9	male	1. How much do you enjoy learning about science?	2
5084	2025	pre	School 4	high_deprivation_location	9	male	1. How much do you enjoy learning about science?	2
5215	2025	pre	School 4	high_deprivation_location	10	unspecified	1. How much do you enjoy learning about science?	2
5257	2025	pre	School 4	high_deprivation_location	10	female	1. How much do you enjoy learning about science?	2
5411	2025	post	School 4	high_deprivation_location	NA	unspecified	1. How much do you enjoy learning about science?	2
5412	2025	pre	School 4	high_deprivation_location	NA	unspecified	1. How much do you enjoy learning about science?	2
5482	2025	pre	School 4	high_deprivation_location	9	male	1. How much do you enjoy learning about science?	2
5539	2025	post	School 4	high_deprivation_location	9	female	1. How much do you enjoy learning about science?	2
5540	2025	pre	School 4	high_deprivation_location	9	female	1. How much do you enjoy learning about science?	2
5541	2025	pre	School 4	high_deprivation_location	9	female	1. How much do you enjoy learning about science?	2
5614	2025	post	School 4	high_deprivation_location	9	female	1. How much do you enjoy learning about science?	2
5615	2025	pre	School 4	high_deprivation_location	9	female	1. How much do you enjoy learning about science?	2
5867	2025	post	School 6	low_deprivation_location	9	female	1. How much do you enjoy learning about science?	2
5868	2025	pre	School 6	low_deprivation_location	9	female	1. How much do you enjoy learning about science?	2
5869	2025	pre	School 6	low_deprivation_location	9	female	1. How much do you enjoy learning about science?	2
6279	2025	post	School 6	low_deprivation_location	9	male	1. How much do you enjoy learning about science?	2
6308	2025	pre	School 6	low_deprivation_location	10	male	1. How much do you enjoy learning about science?	2
6363	2025	pre	School 6	low_deprivation_location	10	female	1. How much do you enjoy learning about science?	2
1	2024	post	School 3	low_deprivation_location	NA	unspecified	1. How much do you enjoy learning about science?	3
164	2024	post	School 3	low_deprivation_location	NA	unspecified	1. How much do you enjoy learning about science?	3
165	2024	post	School 3	low_deprivation_location	NA	unspecified	1. How much do you enjoy learning about science?	3
166	2024	post	School 3	low_deprivation_location	NA	unspecified	1. How much do you enjoy learning about science?	3
167	2024	post	School 3	low_deprivation_location	NA	unspecified	1. How much do you enjoy learning about science?	3
168	2024	pre	School 3	low_deprivation_location	NA	unspecified	1. How much do you enjoy learning about science?	3
169	2024	pre	School 3	low_deprivation_location	NA	unspecified	1. How much do you enjoy learning about science?	3
170	2024	pre	School 3	low_deprivation_location	NA	unspecified	1. How much do you enjoy learning about science?	3
171	2024	pre	School 3	low_deprivation_location	NA	unspecified	1. How much do you enjoy learning about science?	3
172	2024	pre	School 3	low_deprivation_location	NA	unspecified	1. How much do you enjoy learning about science?	3
173	2024	pre	School 3	low_deprivation_location	NA	unspecified	1. How much do you enjoy learning about science?	3
174	2024	pre	School 3	low_deprivation_location	NA	unspecified	1. How much do you enjoy learning about science?	3
641	2024	post	School 3	low_deprivation_location	NA	unspecified	1. How much do you enjoy learning about science?	3
642	2024	post	School 3	low_deprivation_location	NA	unspecified	1. How much do you enjoy learning about science?	3
643	2024	pre	School 3	low_deprivation_location	NA	unspecified	1. How much do you enjoy learning about science?	3
644	2024	pre	School 3	low_deprivation_location	NA	unspecified	1. How much do you enjoy learning about science?	3
645	2024	pre	School 3	low_deprivation_location	NA	unspecified	1. How much do you enjoy learning about science?	3
646	2024	pre	School 3	low_deprivation_location	NA	unspecified	1. How much do you enjoy learning about science?	3
647	2024	pre	School 3	low_deprivation_location	NA	unspecified	1. How much do you enjoy learning about science?	3
1041	2024	post	School 2	low_deprivation_location	NA	unspecified	1. How much do you enjoy learning about science?	3
1042	2024	post	School 2	low_deprivation_location	NA	unspecified	1. How much do you enjoy learning about science?	3
1043	2024	post	School 2	low_deprivation_location	NA	unspecified	1. How much do you enjoy learning about science?	3
1044	2024	post	School 2	low_deprivation_location	NA	unspecified	1. How much do you enjoy learning about science?	3
1045	2024	post	School 2	low_deprivation_location	NA	unspecified	1. How much do you enjoy learning about science?	3
1312	2024	post	School 2	low_deprivation_location	NA	unspecified	1. How much do you enjoy learning about science?	3
1313	2024	post	School 2	low_deprivation_location	NA	unspecified	1. How much do you enjoy learning about science?	3
1314	2024	post	School 2	low_deprivation_location	NA	unspecified	1. How much do you enjoy learning about science?	3
1315	2024	post	School 2	low_deprivation_location	NA	unspecified	1. How much do you enjoy learning about science?	3
1316	2024	pre	School 2	low_deprivation_location	NA	unspecified	1. How much do you enjoy learning about science?	3
1317	2024	pre	School 2	low_deprivation_location	NA	unspecified	1. How much do you enjoy learning about science?	3
1318	2024	pre	School 2	low_deprivation_location	NA	unspecified	1. How much do you enjoy learning about science?	3
1319	2024	pre	School 2	low_deprivation_location	NA	unspecified	1. How much do you enjoy learning about science?	3
1659	2024	post	School 2	low_deprivation_location	NA	unspecified	1. How much do you enjoy learning about science?	3
1660	2024	post	School 2	low_deprivation_location	NA	unspecified	1. How much do you enjoy learning about science?	3
1661	2024	post	School 2	low_deprivation_location	NA	unspecified	1. How much do you enjoy learning about science?	3
1662	2024	pre	School 2	low_deprivation_location	NA	unspecified	1. How much do you enjoy learning about science?	3
1663	2024	pre	School 2	low_deprivation_location	NA	unspecified	1. How much do you enjoy learning about science?	3
1664	2024	pre	School 2	low_deprivation_location	NA	unspecified	1. How much do you enjoy learning about science?	3
1665	2024	pre	School 2	low_deprivation_location	NA	unspecified	1. How much do you enjoy learning about science?	3
1666	2024	pre	School 2	low_deprivation_location	NA	unspecified	1. How much do you enjoy learning about science?	3
1667	2024	pre	School 2	low_deprivation_location	NA	unspecified	1. How much do you enjoy learning about science?	3
2255	2024	post	School 1	high_deprivation_location	NA	unspecified	1. How much do you enjoy learning about science?	3
2256	2024	post	School 1	high_deprivation_location	NA	unspecified	1. How much do you enjoy learning about science?	3
2257	2024	pre	School 1	high_deprivation_location	NA	unspecified	1. How much do you enjoy learning about science?	3
2258	2024	pre	School 1	high_deprivation_location	NA	unspecified	1. How much do you enjoy learning about science?	3
2259	2024	pre	School 1	high_deprivation_location	NA	unspecified	1. How much do you enjoy learning about science?	3
2260	2024	pre	School 1	high_deprivation_location	NA	unspecified	1. How much do you enjoy learning about science?	3
2261	2024	pre	School 1	high_deprivation_location	NA	unspecified	1. How much do you enjoy learning about science?	3
2262	2024	pre	School 1	high_deprivation_location	NA	unspecified	1. How much do you enjoy learning about science?	3
2842	2024	post	School 1	high_deprivation_location	NA	unspecified	1. How much do you enjoy learning about science?	3
2843	2024	post	School 1	high_deprivation_location	NA	unspecified	1. How much do you enjoy learning about science?	3
2844	2024	pre	School 1	high_deprivation_location	NA	unspecified	1. How much do you enjoy learning about science?	3
2845	2024	pre	School 1	high_deprivation_location	NA	unspecified	1. How much do you enjoy learning about science?	3
2846	2024	pre	School 1	high_deprivation_location	NA	unspecified	1. How much do you enjoy learning about science?	3
2847	2024	pre	School 1	high_deprivation_location	NA	unspecified	1. How much do you enjoy learning about science?	3
3403	2025	pre	School 3	low_deprivation_location	8	female	1. How much do you enjoy learning about science?	3
3472	2025	post	School 3	low_deprivation_location	9	unspecified	1. How much do you enjoy learning about science?	3
3486	2025	pre	School 3	low_deprivation_location	9	male	1. How much do you enjoy learning about science?	3
3753	2025	pre	School 5	high_deprivation_location	NA	unspecified	1. How much do you enjoy learning about science?	3
3990	2025	pre	School 5	high_deprivation_location	10	male	1. How much do you enjoy learning about science?	3
4251	2025	post	School 7	high_deprivation_location	9	male	1. How much do you enjoy learning about science?	3
4321	2025	pre	School 7	high_deprivation_location	9	male	1. How much do you enjoy learning about science?	3
4322	2025	pre	School 7	high_deprivation_location	9	male	1. How much do you enjoy learning about science?	3
4323	2025	pre	School 7	high_deprivation_location	9	male	1. How much do you enjoy learning about science?	3
4375	2025	post	School 7	high_deprivation_location	10	unspecified	1. How much do you enjoy learning about science?	3
4418	2025	post	School 7	high_deprivation_location	10	female	1. How much do you enjoy learning about science?	3
4419	2025	pre	School 7	high_deprivation_location	10	female	1. How much do you enjoy learning about science?	3
4509	2025	pre	School 7	high_deprivation_location	10	male	1. How much do you enjoy learning about science?	3
4510	2025	pre	School 7	high_deprivation_location	10	male	1. How much do you enjoy learning about science?	3
4641	2025	pre	School 7	high_deprivation_location	10	female	1. How much do you enjoy learning about science?	3
4676	2025	pre	School 7	high_deprivation_location	10	female	1. How much do you enjoy learning about science?	3
4719	2025	pre	School 7	high_deprivation_location	10	male	1. How much do you enjoy learning about science?	3
4740	2025	post	School 4	high_deprivation_location	NA	unspecified	1. How much do you enjoy learning about science?	3
4998	2025	pre	School 4	high_deprivation_location	9	male	1. How much do you enjoy learning about science?	3
5085	2025	post	School 4	high_deprivation_location	9	male	1. How much do you enjoy learning about science?	3
5086	2025	pre	School 4	high_deprivation_location	9	male	1. How much do you enjoy learning about science?	3
5087	2025	pre	School 4	high_deprivation_location	9	male	1. How much do you enjoy learning about science?	3
5216	2025	post	School 4	high_deprivation_location	10	unspecified	1. How much do you enjoy learning about science?	3
5258	2025	pre	School 4	high_deprivation_location	10	female	1. How much do you enjoy learning about science?	3
5383	2025	pre	School 4	high_deprivation_location	10	male	1. How much do you enjoy learning about science?	3
5616	2025	pre	School 4	high_deprivation_location	9	female	1. How much do you enjoy learning about science?	3
5707	2025	post	School 4	high_deprivation_location	10	female	1. How much do you enjoy learning about science?	3
5964	2025	post	School 6	low_deprivation_location	10	male	1. How much do you enjoy learning about science?	3
5992	2025	pre	School 6	low_deprivation_location	11	male	1. How much do you enjoy learning about science?	3
6034	2025	post	School 6	low_deprivation_location	10	male	1. How much do you enjoy learning about science?	3
6076	2025	post	School 6	low_deprivation_location	NA	male	1. How much do you enjoy learning about science?	3
6090	2025	pre	School 6	low_deprivation_location	10	female	1. How much do you enjoy learning about science?	3
6160	2025	post	School 6	low_deprivation_location	9	male	1. How much do you enjoy learning about science?	3
6161	2025	post	School 6	low_deprivation_location	9	male	1. How much do you enjoy learning about science?	3
6162	2025	pre	School 6	low_deprivation_location	9	male	1. How much do you enjoy learning about science?	3
6265	2025	post	School 6	low_deprivation_location	9	female	1. How much do you enjoy learning about science?	3
6280	2025	pre	School 6	low_deprivation_location	9	male	1. How much do you enjoy learning about science?	3
6328	2025	pre	School 6	low_deprivation_location	10	male	1. How much do you enjoy learning about science?	3
6335	2025	post	School 6	low_deprivation_location	10	female	1. How much do you enjoy learning about science?	3
6364	2025	post	School 6	low_deprivation_location	10	female	1. How much do you enjoy learning about science?	3
6392	2025	pre	School 6	low_deprivation_location	10	male	1. How much do you enjoy learning about science?	3
6393	2025	pre	School 6	low_deprivation_location	10	male	1. How much do you enjoy learning about science?	3
6394	2025	pre	School 6	low_deprivation_location	10	male	1. How much do you enjoy learning about science?	3
2	2024	post	School 3	low_deprivation_location	NA	unspecified	1. How much do you enjoy learning about science?	4
3	2024	post	School 3	low_deprivation_location	NA	unspecified	1. How much do you enjoy learning about science?	4
4	2024	post	School 3	low_deprivation_location	NA	unspecified	1. How much do you enjoy learning about science?	4
5	2024	post	School 3	low_deprivation_location	NA	unspecified	1. How much do you enjoy learning about science?	4
6	2024	post	School 3	low_deprivation_location	NA	unspecified	1. How much do you enjoy learning about science?	4
7	2024	post	School 3	low_deprivation_location	NA	unspecified	1. How much do you enjoy learning about science?	4
8	2024	pre	School 3	low_deprivation_location	NA	unspecified	1. How much do you enjoy learning about science?	4
9	2024	pre	School 3	low_deprivation_location	NA	unspecified	1. How much do you enjoy learning about science?	4
175	2024	post	School 3	low_deprivation_location	NA	unspecified	1. How much do you enjoy learning about science?	4
176	2024	post	School 3	low_deprivation_location	NA	unspecified	1. How much do you enjoy learning about science?	4
177	2024	post	School 3	low_deprivation_location	NA	unspecified	1. How much do you enjoy learning about science?	4
178	2024	post	School 3	low_deprivation_location	NA	unspecified	1. How much do you enjoy learning about science?	4
179	2024	post	School 3	low_deprivation_location	NA	unspecified	1. How much do you enjoy learning about science?	4
180	2024	post	School 3	low_deprivation_location	NA	unspecified	1. How much do you enjoy learning about science?	4
181	2024	post	School 3	low_deprivation_location	NA	unspecified	1. How much do you enjoy learning about science?	4
182	2024	post	School 3	low_deprivation_location	NA	unspecified	1. How much do you enjoy learning about science?	4
183	2024	pre	School 3	low_deprivation_location	NA	unspecified	1. How much do you enjoy learning about science?	4
184	2024	pre	School 3	low_deprivation_location	NA	unspecified	1. How much do you enjoy learning about science?	4
185	2024	pre	School 3	low_deprivation_location	NA	unspecified	1. How much do you enjoy learning about science?	4
186	2024	pre	School 3	low_deprivation_location	NA	unspecified	1. How much do you enjoy learning about science?	4
187	2024	pre	School 3	low_deprivation_location	NA	unspecified	1. How much do you enjoy learning about science?	4
188	2024	pre	School 3	low_deprivation_location	NA	unspecified	1. How much do you enjoy learning about science?	4
189	2024	pre	School 3	low_deprivation_location	NA	unspecified	1. How much do you enjoy learning about science?	4
190	2024	pre	School 3	low_deprivation_location	NA	unspecified	1. How much do you enjoy learning about science?	4
191	2024	pre	School 3	low_deprivation_location	NA	unspecified	1. How much do you enjoy learning about science?	4
192	2024	pre	School 3	low_deprivation_location	NA	unspecified	1. How much do you enjoy learning about science?	4
193	2024	pre	School 3	low_deprivation_location	NA	unspecified	1. How much do you enjoy learning about science?	4
194	2024	pre	School 3	low_deprivation_location	NA	unspecified	1. How much do you enjoy learning about science?	4
648	2024	post	School 3	low_deprivation_location	NA	unspecified	1. How much do you enjoy learning about science?	4
649	2024	post	School 3	low_deprivation_location	NA	unspecified	1. How much do you enjoy learning about science?	4
650	2024	post	School 3	low_deprivation_location	NA	unspecified	1. How much do you enjoy learning about science?	4
651	2024	post	School 3	low_deprivation_location	NA	unspecified	1. How much do you enjoy learning about science?	4
652	2024	post	School 3	low_deprivation_location	NA	unspecified	1. How much do you enjoy learning about science?	4
653	2024	post	School 3	low_deprivation_location	NA	unspecified	1. How much do you enjoy learning about science?	4
654	2024	post	School 3	low_deprivation_location	NA	unspecified	1. How much do you enjoy learning about science?	4
655	2024	post	School 3	low_deprivation_location	NA	unspecified	1. How much do you enjoy learning about science?	4
656	2024	post	School 3	low_deprivation_location	NA	unspecified	1. How much do you enjoy learning about science?	4
657	2024	post	School 3	low_deprivation_location	NA	unspecified	1. How much do you enjoy learning about science?	4
658	2024	pre	School 3	low_deprivation_location	NA	unspecified	1. How much do you enjoy learning about science?	4
659	2024	pre	School 3	low_deprivation_location	NA	unspecified	1. How much do you enjoy learning about science?	4
660	2024	pre	School 3	low_deprivation_location	NA	unspecified	1. How much do you enjoy learning about science?	4
661	2024	pre	School 3	low_deprivation_location	NA	unspecified	1. How much do you enjoy learning about science?	4
662	2024	pre	School 3	low_deprivation_location	NA	unspecified	1. How much do you enjoy learning about science?	4
663	2024	pre	School 3	low_deprivation_location	NA	unspecified	1. How much do you enjoy learning about science?	4
664	2024	pre	School 3	low_deprivation_location	NA	unspecified	1. How much do you enjoy learning about science?	4
665	2024	pre	School 3	low_deprivation_location	NA	unspecified	1. How much do you enjoy learning about science?	4
666	2024	pre	School 3	low_deprivation_location	NA	unspecified	1. How much do you enjoy learning about science?	4
1046	2024	post	School 2	low_deprivation_location	NA	unspecified	1. How much do you enjoy learning about science?	4
1047	2024	post	School 2	low_deprivation_location	NA	unspecified	1. How much do you enjoy learning about science?	4
1048	2024	post	School 2	low_deprivation_location	NA	unspecified	1. How much do you enjoy learning about science?	4
1049	2024	post	School 2	low_deprivation_location	NA	unspecified	1. How much do you enjoy learning about science?	4
1050	2024	post	School 2	low_deprivation_location	NA	unspecified	1. How much do you enjoy learning about science?	4
1051	2024	post	School 2	low_deprivation_location	NA	unspecified	1. How much do you enjoy learning about science?	4
1052	2024	post	School 2	low_deprivation_location	NA	unspecified	1. How much do you enjoy learning about science?	4
1320	2024	post	School 2	low_deprivation_location	NA	unspecified	1. How much do you enjoy learning about science?	4
1321	2024	post	School 2	low_deprivation_location	NA	unspecified	1. How much do you enjoy learning about science?	4
1322	2024	post	School 2	low_deprivation_location	NA	unspecified	1. How much do you enjoy learning about science?	4
1323	2024	post	School 2	low_deprivation_location	NA	unspecified	1. How much do you enjoy learning about science?	4
1324	2024	post	School 2	low_deprivation_location	NA	unspecified	1. How much do you enjoy learning about science?	4
1325	2024	pre	School 2	low_deprivation_location	NA	unspecified	1. How much do you enjoy learning about science?	4
1326	2024	pre	School 2	low_deprivation_location	NA	unspecified	1. How much do you enjoy learning about science?	4
1327	2024	pre	School 2	low_deprivation_location	NA	unspecified	1. How much do you enjoy learning about science?	4
1328	2024	pre	School 2	low_deprivation_location	NA	unspecified	1. How much do you enjoy learning about science?	4
1329	2024	pre	School 2	low_deprivation_location	NA	unspecified	1. How much do you enjoy learning about science?	4
1330	2024	pre	School 2	low_deprivation_location	NA	unspecified	1. How much do you enjoy learning about science?	4
1668	2024	post	School 2	low_deprivation_location	NA	unspecified	1. How much do you enjoy learning about science?	4
1669	2024	post	School 2	low_deprivation_location	NA	unspecified	1. How much do you enjoy learning about science?	4
1670	2024	post	School 2	low_deprivation_location	NA	unspecified	1. How much do you enjoy learning about science?	4
1671	2024	post	School 2	low_deprivation_location	NA	unspecified	1. How much do you enjoy learning about science?	4
1672	2024	post	School 2	low_deprivation_location	NA	unspecified	1. How much do you enjoy learning about science?	4
1673	2024	post	School 2	low_deprivation_location	NA	unspecified	1. How much do you enjoy learning about science?	4
1674	2024	post	School 2	low_deprivation_location	NA	unspecified	1. How much do you enjoy learning about science?	4
1675	2024	post	School 2	low_deprivation_location	NA	unspecified	1. How much do you enjoy learning about science?	4
1676	2024	post	School 2	low_deprivation_location	NA	unspecified	1. How much do you enjoy learning about science?	4
1677	2024	post	School 2	low_deprivation_location	NA	unspecified	1. How much do you enjoy learning about science?	4
1678	2024	post	School 2	low_deprivation_location	NA	unspecified	1. How much do you enjoy learning about science?	4
1679	2024	post	School 2	low_deprivation_location	NA	unspecified	1. How much do you enjoy learning about science?	4
1680	2024	post	School 2	low_deprivation_location	NA	unspecified	1. How much do you enjoy learning about science?	4
1681	2024	pre	School 2	low_deprivation_location	NA	unspecified	1. How much do you enjoy learning about science?	4
1682	2024	pre	School 2	low_deprivation_location	NA	unspecified	1. How much do you enjoy learning about science?	4
1683	2024	pre	School 2	low_deprivation_location	NA	unspecified	1. How much do you enjoy learning about science?	4
1684	2024	pre	School 2	low_deprivation_location	NA	unspecified	1. How much do you enjoy learning about science?	4
1685	2024	pre	School 2	low_deprivation_location	NA	unspecified	1. How much do you enjoy learning about science?	4
1686	2024	pre	School 2	low_deprivation_location	NA	unspecified	1. How much do you enjoy learning about science?	4
1687	2024	pre	School 2	low_deprivation_location	NA	unspecified	1. How much do you enjoy learning about science?	4
1688	2024	pre	School 2	low_deprivation_location	NA	unspecified	1. How much do you enjoy learning about science?	4
1689	2024	pre	School 2	low_deprivation_location	NA	unspecified	1. How much do you enjoy learning about science?	4
1690	2024	pre	School 2	low_deprivation_location	NA	unspecified	1. How much do you enjoy learning about science?	4
1691	2024	pre	School 2	low_deprivation_location	NA	unspecified	1. How much do you enjoy learning about science?	4
1692	2024	pre	School 2	low_deprivation_location	NA	unspecified	1. How much do you enjoy learning about science?	4
1693	2024	pre	School 2	low_deprivation_location	NA	unspecified	1. How much do you enjoy learning about science?	4
1694	2024	pre	School 2	low_deprivation_location	NA	unspecified	1. How much do you enjoy learning about science?	4
1695	2024	pre	School 2	low_deprivation_location	NA	unspecified	1. How much do you enjoy learning about science?	4
2210	2024	post	School 1	high_deprivation_location	NA	unspecified	1. How much do you enjoy learning about science?	4
2263	2024	post	School 1	high_deprivation_location	NA	unspecified	1. How much do you enjoy learning about science?	4
2264	2024	post	School 1	high_deprivation_location	NA	unspecified	1. How much do you enjoy learning about science?	4
2265	2024	post	School 1	high_deprivation_location	NA	unspecified	1. How much do you enjoy learning about science?	4
2266	2024	post	School 1	high_deprivation_location	NA	unspecified	1. How much do you enjoy learning about science?	4
2267	2024	post	School 1	high_deprivation_location	NA	unspecified	1. How much do you enjoy learning about science?	4
2268	2024	post	School 1	high_deprivation_location	NA	unspecified	1. How much do you enjoy learning about science?	4
2269	2024	post	School 1	high_deprivation_location	NA	unspecified	1. How much do you enjoy learning about science?	4
2270	2024	post	School 1	high_deprivation_location	NA	unspecified	1. How much do you enjoy learning about science?	4
2271	2024	post	School 1	high_deprivation_location	NA	unspecified	1. How much do you enjoy learning about science?	4
2272	2024	pre	School 1	high_deprivation_location	NA	unspecified	1. How much do you enjoy learning about science?	4
2273	2024	pre	School 1	high_deprivation_location	NA	unspecified	1. How much do you enjoy learning about science?	4
2274	2024	pre	School 1	high_deprivation_location	NA	unspecified	1. How much do you enjoy learning about science?	4
2275	2024	pre	School 1	high_deprivation_location	NA	unspecified	1. How much do you enjoy learning about science?	4
2276	2024	pre	School 1	high_deprivation_location	NA	unspecified	1. How much do you enjoy learning about science?	4
2277	2024	pre	School 1	high_deprivation_location	NA	unspecified	1. How much do you enjoy learning about science?	4
2278	2024	pre	School 1	high_deprivation_location	NA	unspecified	1. How much do you enjoy learning about science?	4
2279	2024	pre	School 1	high_deprivation_location	NA	unspecified	1. How much do you enjoy learning about science?	4
2280	2024	pre	School 1	high_deprivation_location	NA	unspecified	1. How much do you enjoy learning about science?	4
2281	2024	pre	School 1	high_deprivation_location	NA	unspecified	1. How much do you enjoy learning about science?	4
2282	2024	pre	School 1	high_deprivation_location	NA	unspecified	1. How much do you enjoy learning about science?	4
2283	2024	pre	School 1	high_deprivation_location	NA	unspecified	1. How much do you enjoy learning about science?	4
2284	2024	pre	School 1	high_deprivation_location	NA	unspecified	1. How much do you enjoy learning about science?	4
2285	2024	pre	School 1	high_deprivation_location	NA	unspecified	1. How much do you enjoy learning about science?	4
2286	2024	pre	School 1	high_deprivation_location	NA	unspecified	1. How much do you enjoy learning about science?	4
2848	2024	post	School 1	high_deprivation_location	NA	unspecified	1. How much do you enjoy learning about science?	4
2849	2024	post	School 1	high_deprivation_location	NA	unspecified	1. How much do you enjoy learning about science?	4
2850	2024	post	School 1	high_deprivation_location	NA	unspecified	1. How much do you enjoy learning about science?	4
2851	2024	post	School 1	high_deprivation_location	NA	unspecified	1. How much do you enjoy learning about science?	4
2852	2024	post	School 1	high_deprivation_location	NA	unspecified	1. How much do you enjoy learning about science?	4
2853	2024	post	School 1	high_deprivation_location	NA	unspecified	1. How much do you enjoy learning about science?	4
2854	2024	post	School 1	high_deprivation_location	NA	unspecified	1. How much do you enjoy learning about science?	4
2855	2024	pre	School 1	high_deprivation_location	NA	unspecified	1. How much do you enjoy learning about science?	4
2856	2024	pre	School 1	high_deprivation_location	NA	unspecified	1. How much do you enjoy learning about science?	4
2857	2024	pre	School 1	high_deprivation_location	NA	unspecified	1. How much do you enjoy learning about science?	4
2858	2024	pre	School 1	high_deprivation_location	NA	unspecified	1. How much do you enjoy learning about science?	4
2859	2024	pre	School 1	high_deprivation_location	NA	unspecified	1. How much do you enjoy learning about science?	4
2860	2024	pre	School 1	high_deprivation_location	NA	unspecified	1. How much do you enjoy learning about science?	4
2861	2024	pre	School 1	high_deprivation_location	NA	unspecified	1. How much do you enjoy learning about science?	4
2862	2024	pre	School 1	high_deprivation_location	NA	unspecified	1. How much do you enjoy learning about science?	4
2863	2024	pre	School 1	high_deprivation_location	NA	unspecified	1. How much do you enjoy learning about science?	4
2864	2024	pre	School 1	high_deprivation_location	NA	unspecified	1. How much do you enjoy learning about science?	4
2865	2024	pre	School 1	high_deprivation_location	NA	unspecified	1. How much do you enjoy learning about science?	4
2866	2024	pre	School 1	high_deprivation_location	NA	unspecified	1. How much do you enjoy learning about science?	4
2867	2024	pre	School 1	high_deprivation_location	NA	unspecified	1. How much do you enjoy learning about science?	4
3360	2025	pre	School 3	low_deprivation_location	8	male	1. How much do you enjoy learning about science?	4
3361	2025	pre	School 3	low_deprivation_location	8	male	1. How much do you enjoy learning about science?	4
3404	2025	post	School 3	low_deprivation_location	8	female	1. How much do you enjoy learning about science?	4
3430	2025	post	School 3	low_deprivation_location	8	male	1. How much do you enjoy learning about science?	4
3493	2025	pre	School 3	low_deprivation_location	9	male	1. How much do you enjoy learning about science?	4
3556	2025	pre	School 3	low_deprivation_location	8	male	1. How much do you enjoy learning about science?	4
3570	2025	pre	School 3	low_deprivation_location	8	female	1. How much do you enjoy learning about science?	4
3605	2025	post	School 3	low_deprivation_location	9	male	1. How much do you enjoy learning about science?	4
3606	2025	pre	School 3	low_deprivation_location	9	male	1. How much do you enjoy learning about science?	4
3661	2025	pre	School 3	low_deprivation_location	9	female	1. How much do you enjoy learning about science?	4
3696	2025	post	School 3	low_deprivation_location	NA	unspecified	1. How much do you enjoy learning about science?	4
3710	2025	post	School 3	low_deprivation_location	9	male	1. How much do you enjoy learning about science?	4
3754	2025	post	School 5	high_deprivation_location	NA	unspecified	1. How much do you enjoy learning about science?	4
3755	2025	post	School 5	high_deprivation_location	NA	unspecified	1. How much do you enjoy learning about science?	4
3756	2025	pre	School 5	high_deprivation_location	NA	unspecified	1. How much do you enjoy learning about science?	4
3757	2025	pre	School 5	high_deprivation_location	NA	unspecified	1. How much do you enjoy learning about science?	4
3758	2025	pre	School 5	high_deprivation_location	NA	unspecified	1. How much do you enjoy learning about science?	4
3759	2025	pre	School 5	high_deprivation_location	NA	unspecified	1. How much do you enjoy learning about science?	4
3760	2025	pre	School 5	high_deprivation_location	NA	unspecified	1. How much do you enjoy learning about science?	4
3829	2025	pre	School 5	high_deprivation_location	9	male	1. How much do you enjoy learning about science?	4
3830	2025	pre	School 5	high_deprivation_location	9	male	1. How much do you enjoy learning about science?	4
3843	2025	post	School 5	high_deprivation_location	9	female	1. How much do you enjoy learning about science?	4
3871	2025	post	School 5	high_deprivation_location	10	female	1. How much do you enjoy learning about science?	4
3872	2025	pre	School 5	high_deprivation_location	10	female	1. How much do you enjoy learning about science?	4
3892	2025	post	School 5	high_deprivation_location	NA	unspecified	1. How much do you enjoy learning about science?	4
3893	2025	post	School 5	high_deprivation_location	NA	unspecified	1. How much do you enjoy learning about science?	4
3894	2025	pre	School 5	high_deprivation_location	NA	unspecified	1. How much do you enjoy learning about science?	4
3895	2025	pre	School 5	high_deprivation_location	NA	unspecified	1. How much do you enjoy learning about science?	4
3896	2025	pre	School 5	high_deprivation_location	NA	unspecified	1. How much do you enjoy learning about science?	4
3897	2025	pre	School 5	high_deprivation_location	NA	unspecified	1. How much do you enjoy learning about science?	4
3948	2025	post	School 5	high_deprivation_location	9	male	1. How much do you enjoy learning about science?	4
3991	2025	pre	School 5	high_deprivation_location	10	male	1. How much do you enjoy learning about science?	4
4046	2025	pre	School 5	high_deprivation_location	NA	unspecified	1. How much do you enjoy learning about science?	4
4047	2025	pre	School 5	high_deprivation_location	NA	unspecified	1. How much do you enjoy learning about science?	4
4048	2025	pre	School 5	high_deprivation_location	NA	unspecified	1. How much do you enjoy learning about science?	4
4074	2025	post	School 5	high_deprivation_location	9	male	1. How much do you enjoy learning about science?	4
4088	2025	post	School 5	high_deprivation_location	9	male	1. How much do you enjoy learning about science?	4
4089	2025	pre	School 5	high_deprivation_location	9	male	1. How much do you enjoy learning about science?	4
4123	2025	post	School 5	high_deprivation_location	10	female	1. How much do you enjoy learning about science?	4
4124	2025	post	School 5	high_deprivation_location	10	female	1. How much do you enjoy learning about science?	4
4125	2025	post	School 5	high_deprivation_location	10	female	1. How much do you enjoy learning about science?	4
4179	2025	post	School 5	high_deprivation_location	10	male	1. How much do you enjoy learning about science?	4
4180	2025	pre	School 5	high_deprivation_location	10	male	1. How much do you enjoy learning about science?	4
4252	2025	post	School 7	high_deprivation_location	9	male	1. How much do you enjoy learning about science?	4
4324	2025	post	School 7	high_deprivation_location	9	male	1. How much do you enjoy learning about science?	4
4396	2025	pre	School 7	high_deprivation_location	10	female	1. How much do you enjoy learning about science?	4
4420	2025	pre	School 7	high_deprivation_location	10	female	1. How much do you enjoy learning about science?	4
4511	2025	pre	School 7	high_deprivation_location	10	male	1. How much do you enjoy learning about science?	4
4564	2025	post	School 7	high_deprivation_location	10	male	1. How much do you enjoy learning about science?	4
4579	2025	post	School 7	high_deprivation_location	10	male	1. How much do you enjoy learning about science?	4
4580	2025	post	School 7	high_deprivation_location	10	male	1. How much do you enjoy learning about science?	4
4620	2025	pre	School 7	high_deprivation_location	9	male	1. How much do you enjoy learning about science?	4
4677	2025	post	School 7	high_deprivation_location	10	female	1. How much do you enjoy learning about science?	4
4678	2025	pre	School 7	high_deprivation_location	10	female	1. How much do you enjoy learning about science?	4
4741	2025	post	School 4	high_deprivation_location	NA	unspecified	1. How much do you enjoy learning about science?	4
4742	2025	post	School 4	high_deprivation_location	NA	unspecified	1. How much do you enjoy learning about science?	4
4743	2025	pre	School 4	high_deprivation_location	NA	unspecified	1. How much do you enjoy learning about science?	4
4744	2025	pre	School 4	high_deprivation_location	NA	unspecified	1. How much do you enjoy learning about science?	4
4907	2025	pre	School 4	high_deprivation_location	10	male	1. How much do you enjoy learning about science?	4
4914	2025	post	School 4	high_deprivation_location	10	male	1. How much do you enjoy learning about science?	4
4915	2025	pre	School 4	high_deprivation_location	10	male	1. How much do you enjoy learning about science?	4
4935	2025	post	School 4	high_deprivation_location	NA	unspecified	1. How much do you enjoy learning about science?	4
4936	2025	pre	School 4	high_deprivation_location	NA	unspecified	1. How much do you enjoy learning about science?	4
4999	2025	pre	School 4	high_deprivation_location	9	male	1. How much do you enjoy learning about science?	4
5026	2025	post	School 4	high_deprivation_location	9	female	1. How much do you enjoy learning about science?	4
5027	2025	post	School 4	high_deprivation_location	9	female	1. How much do you enjoy learning about science?	4
5028	2025	pre	School 4	high_deprivation_location	9	female	1. How much do you enjoy learning about science?	4
5029	2025	pre	School 4	high_deprivation_location	9	female	1. How much do you enjoy learning about science?	4
5088	2025	post	School 4	high_deprivation_location	9	male	1. How much do you enjoy learning about science?	4
5089	2025	post	School 4	high_deprivation_location	9	male	1. How much do you enjoy learning about science?	4
5090	2025	pre	School 4	high_deprivation_location	9	male	1. How much do you enjoy learning about science?	4
5091	2025	pre	School 4	high_deprivation_location	9	male	1. How much do you enjoy learning about science?	4
5236	2025	pre	School 4	high_deprivation_location	10	male	1. How much do you enjoy learning about science?	4
5259	2025	post	School 4	high_deprivation_location	10	female	1. How much do you enjoy learning about science?	4
5260	2025	post	School 4	high_deprivation_location	10	female	1. How much do you enjoy learning about science?	4
5261	2025	pre	School 4	high_deprivation_location	10	female	1. How much do you enjoy learning about science?	4
5384	2025	post	School 4	high_deprivation_location	10	male	1. How much do you enjoy learning about science?	4
5385	2025	pre	School 4	high_deprivation_location	10	male	1. How much do you enjoy learning about science?	4
5413	2025	pre	School 4	high_deprivation_location	NA	unspecified	1. How much do you enjoy learning about science?	4
5414	2025	pre	School 4	high_deprivation_location	NA	unspecified	1. How much do you enjoy learning about science?	4
5415	2025	pre	School 4	high_deprivation_location	NA	unspecified	1. How much do you enjoy learning about science?	4
5416	2025	pre	School 4	high_deprivation_location	NA	unspecified	1. How much do you enjoy learning about science?	4
5483	2025	pre	School 4	high_deprivation_location	9	male	1. How much do you enjoy learning about science?	4
5617	2025	post	School 4	high_deprivation_location	9	female	1. How much do you enjoy learning about science?	4
5618	2025	post	School 4	high_deprivation_location	9	female	1. How much do you enjoy learning about science?	4
5670	2025	pre	School 4	high_deprivation_location	9	male	1. How much do you enjoy learning about science?	4
5671	2025	pre	School 4	high_deprivation_location	9	male	1. How much do you enjoy learning about science?	4
5740	2025	post	School 4	high_deprivation_location	10	male	1. How much do you enjoy learning about science?	4
5741	2025	post	School 4	high_deprivation_location	10	male	1. How much do you enjoy learning about science?	4
5742	2025	post	School 4	high_deprivation_location	10	male	1. How much do you enjoy learning about science?	4
5743	2025	pre	School 4	high_deprivation_location	10	male	1. How much do you enjoy learning about science?	4
5744	2025	pre	School 4	high_deprivation_location	10	male	1. How much do you enjoy learning about science?	4
5745	2025	pre	School 4	high_deprivation_location	10	male	1. How much do you enjoy learning about science?	4
5852	2025	pre	School 6	low_deprivation_location	NA	unspecified	1. How much do you enjoy learning about science?	4
5901	2025	post	School 6	low_deprivation_location	9	male	1. How much do you enjoy learning about science?	4
5943	2025	pre	School 6	low_deprivation_location	10	female	1. How much do you enjoy learning about science?	4
5965	2025	pre	School 6	low_deprivation_location	10	male	1. How much do you enjoy learning about science?	4
5985	2025	pre	School 6	low_deprivation_location	11	female	1. How much do you enjoy learning about science?	4
5993	2025	post	School 6	low_deprivation_location	11	male	1. How much do you enjoy learning about science?	4
5994	2025	pre	School 6	low_deprivation_location	11	male	1. How much do you enjoy learning about science?	4
6048	2025	post	School 6	low_deprivation_location	9	female	1. How much do you enjoy learning about science?	4
6069	2025	pre	School 6	low_deprivation_location	10	male	1. How much do you enjoy learning about science?	4
6118	2025	pre	School 6	low_deprivation_location	11	male	1. How much do you enjoy learning about science?	4
6125	2025	post	School 6	low_deprivation_location	10	male	1. How much do you enjoy learning about science?	4
6163	2025	post	School 6	low_deprivation_location	9	male	1. How much do you enjoy learning about science?	4
6164	2025	post	School 6	low_deprivation_location	9	male	1. How much do you enjoy learning about science?	4
6165	2025	pre	School 6	low_deprivation_location	9	male	1. How much do you enjoy learning about science?	4
6166	2025	pre	School 6	low_deprivation_location	9	male	1. How much do you enjoy learning about science?	4
6167	2025	pre	School 6	low_deprivation_location	9	male	1. How much do you enjoy learning about science?	4
6336	2025	post	School 6	low_deprivation_location	10	female	1. How much do you enjoy learning about science?	4
6365	2025	pre	School 6	low_deprivation_location	10	female	1. How much do you enjoy learning about science?	4
6395	2025	post	School 6	low_deprivation_location	10	male	1. How much do you enjoy learning about science?	4
6396	2025	post	School 6	low_deprivation_location	10	male	1. How much do you enjoy learning about science?	4
6454	2025	post	School 6	low_deprivation_location	10	male	1. How much do you enjoy learning about science?	4
6468	2025	post	School 6	low_deprivation_location	11	female	1. How much do you enjoy learning about science?	4
6469	2025	post	School 6	low_deprivation_location	11	female	1. How much do you enjoy learning about science?	4
6470	2025	pre	School 6	low_deprivation_location	11	female	1. How much do you enjoy learning about science?	4
6503	2025	post	School 6	low_deprivation_location	11	male	1. How much do you enjoy learning about science?	4
6504	2025	post	School 6	low_deprivation_location	11	male	1. How much do you enjoy learning about science?	4
6505	2025	post	School 6	low_deprivation_location	11	male	1. How much do you enjoy learning about science?	4
6506	2025	pre	School 6	low_deprivation_location	11	male	1. How much do you enjoy learning about science?	4
6507	2025	pre	School 6	low_deprivation_location	11	male	1. How much do you enjoy learning about science?	4
10	2024	post	School 3	low_deprivation_location	NA	unspecified	1. How much do you enjoy learning about science?	5
11	2024	post	School 3	low_deprivation_location	NA	unspecified	1. How much do you enjoy learning about science?	5
12	2024	pre	School 3	low_deprivation_location	NA	unspecified	1. How much do you enjoy learning about science?	5
13	2024	pre	School 3	low_deprivation_location	NA	unspecified	1. How much do you enjoy learning about science?	5
195	2024	post	School 3	low_deprivation_location	NA	unspecified	1. How much do you enjoy learning about science?	5
196	2024	post	School 3	low_deprivation_location	NA	unspecified	1. How much do you enjoy learning about science?	5
197	2024	post	School 3	low_deprivation_location	NA	unspecified	1. How much do you enjoy learning about science?	5
198	2024	post	School 3	low_deprivation_location	NA	unspecified	1. How much do you enjoy learning about science?	5
199	2024	post	School 3	low_deprivation_location	NA	unspecified	1. How much do you enjoy learning about science?	5
200	2024	post	School 3	low_deprivation_location	NA	unspecified	1. How much do you enjoy learning about science?	5
201	2024	post	School 3	low_deprivation_location	NA	unspecified	1. How much do you enjoy learning about science?	5
202	2024	post	School 3	low_deprivation_location	NA	unspecified	1. How much do you enjoy learning about science?	5
203	2024	pre	School 3	low_deprivation_location	NA	unspecified	1. How much do you enjoy learning about science?	5
204	2024	pre	School 3	low_deprivation_location	NA	unspecified	1. How much do you enjoy learning about science?	5
205	2024	pre	School 3	low_deprivation_location	NA	unspecified	1. How much do you enjoy learning about science?	5
206	2024	pre	School 3	low_deprivation_location	NA	unspecified	1. How much do you enjoy learning about science?	5
207	2024	pre	School 3	low_deprivation_location	NA	unspecified	1. How much do you enjoy learning about science?	5
208	2024	pre	School 3	low_deprivation_location	NA	unspecified	1. How much do you enjoy learning about science?	5
667	2024	post	School 3	low_deprivation_location	NA	unspecified	1. How much do you enjoy learning about science?	5
668	2024	post	School 3	low_deprivation_location	NA	unspecified	1. How much do you enjoy learning about science?	5
669	2024	post	School 3	low_deprivation_location	NA	unspecified	1. How much do you enjoy learning about science?	5
670	2024	post	School 3	low_deprivation_location	NA	unspecified	1. How much do you enjoy learning about science?	5
671	2024	pre	School 3	low_deprivation_location	NA	unspecified	1. How much do you enjoy learning about science?	5
672	2024	pre	School 3	low_deprivation_location	NA	unspecified	1. How much do you enjoy learning about science?	5
673	2024	pre	School 3	low_deprivation_location	NA	unspecified	1. How much do you enjoy learning about science?	5
674	2024	pre	School 3	low_deprivation_location	NA	unspecified	1. How much do you enjoy learning about science?	5
675	2024	pre	School 3	low_deprivation_location	NA	unspecified	1. How much do you enjoy learning about science?	5
676	2024	pre	School 3	low_deprivation_location	NA	unspecified	1. How much do you enjoy learning about science?	5
677	2024	pre	School 3	low_deprivation_location	NA	unspecified	1. How much do you enjoy learning about science?	5
1053	2024	post	School 2	low_deprivation_location	NA	unspecified	1. How much do you enjoy learning about science?	5
1054	2024	post	School 2	low_deprivation_location	NA	unspecified	1. How much do you enjoy learning about science?	5
1055	2024	post	School 2	low_deprivation_location	NA	unspecified	1. How much do you enjoy learning about science?	5
1056	2024	post	School 2	low_deprivation_location	NA	unspecified	1. How much do you enjoy learning about science?	5
1057	2024	pre	School 2	low_deprivation_location	NA	unspecified	1. How much do you enjoy learning about science?	5
1058	2024	pre	School 2	low_deprivation_location	NA	unspecified	1. How much do you enjoy learning about science?	5
1331	2024	post	School 2	low_deprivation_location	NA	unspecified	1. How much do you enjoy learning about science?	5
1332	2024	post	School 2	low_deprivation_location	NA	unspecified	1. How much do you enjoy learning about science?	5
1333	2024	post	School 2	low_deprivation_location	NA	unspecified	1. How much do you enjoy learning about science?	5
1334	2024	post	School 2	low_deprivation_location	NA	unspecified	1. How much do you enjoy learning about science?	5
1335	2024	post	School 2	low_deprivation_location	NA	unspecified	1. How much do you enjoy learning about science?	5
1336	2024	post	School 2	low_deprivation_location	NA	unspecified	1. How much do you enjoy learning about science?	5
1337	2024	pre	School 2	low_deprivation_location	NA	unspecified	1. How much do you enjoy learning about science?	5
1338	2024	pre	School 2	low_deprivation_location	NA	unspecified	1. How much do you enjoy learning about science?	5
1339	2024	pre	School 2	low_deprivation_location	NA	unspecified	1. How much do you enjoy learning about science?	5
1696	2024	post	School 2	low_deprivation_location	NA	unspecified	1. How much do you enjoy learning about science?	5
1697	2024	post	School 2	low_deprivation_location	NA	unspecified	1. How much do you enjoy learning about science?	5
1698	2024	post	School 2	low_deprivation_location	NA	unspecified	1. How much do you enjoy learning about science?	5
1699	2024	post	School 2	low_deprivation_location	NA	unspecified	1. How much do you enjoy learning about science?	5
1700	2024	post	School 2	low_deprivation_location	NA	unspecified	1. How much do you enjoy learning about science?	5
1701	2024	post	School 2	low_deprivation_location	NA	unspecified	1. How much do you enjoy learning about science?	5
1702	2024	pre	School 2	low_deprivation_location	NA	unspecified	1. How much do you enjoy learning about science?	5
1703	2024	pre	School 2	low_deprivation_location	NA	unspecified	1. How much do you enjoy learning about science?	5
1704	2024	pre	School 2	low_deprivation_location	NA	unspecified	1. How much do you enjoy learning about science?	5
1705	2024	pre	School 2	low_deprivation_location	NA	unspecified	1. How much do you enjoy learning about science?	5
1706	2024	pre	School 2	low_deprivation_location	NA	unspecified	1. How much do you enjoy learning about science?	5
2211	2024	post	School 1	high_deprivation_location	NA	unspecified	1. How much do you enjoy learning about science?	5
2287	2024	post	School 1	high_deprivation_location	NA	unspecified	1. How much do you enjoy learning about science?	5
2288	2024	post	School 1	high_deprivation_location	NA	unspecified	1. How much do you enjoy learning about science?	5
2289	2024	post	School 1	high_deprivation_location	NA	unspecified	1. How much do you enjoy learning about science?	5
2290	2024	post	School 1	high_deprivation_location	NA	unspecified	1. How much do you enjoy learning about science?	5
2291	2024	post	School 1	high_deprivation_location	NA	unspecified	1. How much do you enjoy learning about science?	5
2292	2024	post	School 1	high_deprivation_location	NA	unspecified	1. How much do you enjoy learning about science?	5
2293	2024	post	School 1	high_deprivation_location	NA	unspecified	1. How much do you enjoy learning about science?	5
2294	2024	post	School 1	high_deprivation_location	NA	unspecified	1. How much do you enjoy learning about science?	5
2295	2024	post	School 1	high_deprivation_location	NA	unspecified	1. How much do you enjoy learning about science?	5
2296	2024	post	School 1	high_deprivation_location	NA	unspecified	1. How much do you enjoy learning about science?	5
2297	2024	post	School 1	high_deprivation_location	NA	unspecified	1. How much do you enjoy learning about science?	5
2298	2024	post	School 1	high_deprivation_location	NA	unspecified	1. How much do you enjoy learning about science?	5
2299	2024	post	School 1	high_deprivation_location	NA	unspecified	1. How much do you enjoy learning about science?	5
2300	2024	post	School 1	high_deprivation_location	NA	unspecified	1. How much do you enjoy learning about science?	5
2301	2024	pre	School 1	high_deprivation_location	NA	unspecified	1. How much do you enjoy learning about science?	5
2302	2024	pre	School 1	high_deprivation_location	NA	unspecified	1. How much do you enjoy learning about science?	5
2303	2024	pre	School 1	high_deprivation_location	NA	unspecified	1. How much do you enjoy learning about science?	5
2304	2024	pre	School 1	high_deprivation_location	NA	unspecified	1. How much do you enjoy learning about science?	5
2305	2024	pre	School 1	high_deprivation_location	NA	unspecified	1. How much do you enjoy learning about science?	5
2306	2024	pre	School 1	high_deprivation_location	NA	unspecified	1. How much do you enjoy learning about science?	5
2307	2024	pre	School 1	high_deprivation_location	NA	unspecified	1. How much do you enjoy learning about science?	5
2868	2024	post	School 1	high_deprivation_location	NA	unspecified	1. How much do you enjoy learning about science?	5
2869	2024	post	School 1	high_deprivation_location	NA	unspecified	1. How much do you enjoy learning about science?	5
2870	2024	post	School 1	high_deprivation_location	NA	unspecified	1. How much do you enjoy learning about science?	5
2871	2024	post	School 1	high_deprivation_location	NA	unspecified	1. How much do you enjoy learning about science?	5
2872	2024	post	School 1	high_deprivation_location	NA	unspecified	1. How much do you enjoy learning about science?	5
2873	2024	post	School 1	high_deprivation_location	NA	unspecified	1. How much do you enjoy learning about science?	5
2874	2024	post	School 1	high_deprivation_location	NA	unspecified	1. How much do you enjoy learning about science?	5
2875	2024	post	School 1	high_deprivation_location	NA	unspecified	1. How much do you enjoy learning about science?	5
2876	2024	post	School 1	high_deprivation_location	NA	unspecified	1. How much do you enjoy learning about science?	5
2877	2024	post	School 1	high_deprivation_location	NA	unspecified	1. How much do you enjoy learning about science?	5
2878	2024	post	School 1	high_deprivation_location	NA	unspecified	1. How much do you enjoy learning about science?	5
2879	2024	post	School 1	high_deprivation_location	NA	unspecified	1. How much do you enjoy learning about science?	5
2880	2024	pre	School 1	high_deprivation_location	NA	unspecified	1. How much do you enjoy learning about science?	5
2881	2024	pre	School 1	high_deprivation_location	NA	unspecified	1. How much do you enjoy learning about science?	5
2882	2024	pre	School 1	high_deprivation_location	NA	unspecified	1. How much do you enjoy learning about science?	5
2883	2024	pre	School 1	high_deprivation_location	NA	unspecified	1. How much do you enjoy learning about science?	5
2884	2024	pre	School 1	high_deprivation_location	NA	unspecified	1. How much do you enjoy learning about science?	5
2885	2024	pre	School 1	high_deprivation_location	NA	unspecified	1. How much do you enjoy learning about science?	5
2886	2024	pre	School 1	high_deprivation_location	NA	unspecified	1. How much do you enjoy learning about science?	5
2887	2024	pre	School 1	high_deprivation_location	NA	unspecified	1. How much do you enjoy learning about science?	5
3362	2025	post	School 3	low_deprivation_location	8	male	1. How much do you enjoy learning about science?	5
3363	2025	post	School 3	low_deprivation_location	8	male	1. How much do you enjoy learning about science?	5
3431	2025	post	School 3	low_deprivation_location	8	male	1. How much do you enjoy learning about science?	5
3432	2025	post	School 3	low_deprivation_location	8	male	1. How much do you enjoy learning about science?	5
3500	2025	post	School 3	low_deprivation_location	9	male	1. How much do you enjoy learning about science?	5
3501	2025	pre	School 3	low_deprivation_location	9	male	1. How much do you enjoy learning about science?	5
3502	2025	pre	School 3	low_deprivation_location	9	male	1. How much do you enjoy learning about science?	5
3528	2025	post	School 3	low_deprivation_location	NA	unspecified	1. How much do you enjoy learning about science?	5
3529	2025	post	School 3	low_deprivation_location	NA	unspecified	1. How much do you enjoy learning about science?	5
3557	2025	pre	School 3	low_deprivation_location	8	male	1. How much do you enjoy learning about science?	5
3571	2025	post	School 3	low_deprivation_location	8	female	1. How much do you enjoy learning about science?	5
3591	2025	pre	School 3	low_deprivation_location	8	male	1. How much do you enjoy learning about science?	5
3598	2025	pre	School 3	low_deprivation_location	8	male	1. How much do you enjoy learning about science?	5
3607	2025	post	School 3	low_deprivation_location	9	male	1. How much do you enjoy learning about science?	5
3608	2025	post	School 3	low_deprivation_location	9	male	1. How much do you enjoy learning about science?	5
3609	2025	pre	School 3	low_deprivation_location	9	male	1. How much do you enjoy learning about science?	5
3668	2025	post	School 3	low_deprivation_location	9	male	1. How much do you enjoy learning about science?	5
3669	2025	pre	School 3	low_deprivation_location	9	male	1. How much do you enjoy learning about science?	5
3670	2025	pre	School 3	low_deprivation_location	9	male	1. How much do you enjoy learning about science?	5
3711	2025	post	School 3	low_deprivation_location	9	male	1. How much do you enjoy learning about science?	5
3738	2025	post	School 3	low_deprivation_location	9	female	1. How much do you enjoy learning about science?	5
3857	2025	post	School 5	high_deprivation_location	9	female	1. How much do you enjoy learning about science?	5
3962	2025	post	School 5	high_deprivation_location	9	female	1. How much do you enjoy learning about science?	5
3963	2025	post	School 5	high_deprivation_location	9	female	1. How much do you enjoy learning about science?	5
3992	2025	post	School 5	high_deprivation_location	10	male	1. How much do you enjoy learning about science?	5
3993	2025	post	School 5	high_deprivation_location	10	male	1. How much do you enjoy learning about science?	5
3994	2025	post	School 5	high_deprivation_location	10	male	1. How much do you enjoy learning about science?	5
4049	2025	pre	School 5	high_deprivation_location	NA	unspecified	1. How much do you enjoy learning about science?	5
4109	2025	post	School 5	high_deprivation_location	10	female	1. How much do you enjoy learning about science?	5
4126	2025	post	School 5	high_deprivation_location	10	female	1. How much do you enjoy learning about science?	5
4181	2025	post	School 5	high_deprivation_location	10	male	1. How much do you enjoy learning about science?	5
4215	2025	post	School 7	high_deprivation_location	NA	unspecified	1. How much do you enjoy learning about science?	5
4216	2025	pre	School 7	high_deprivation_location	NA	unspecified	1. How much do you enjoy learning about science?	5
4291	2025	pre	School 7	high_deprivation_location	9	female	1. How much do you enjoy learning about science?	5
4299	2025	post	School 7	high_deprivation_location	9	female	1. How much do you enjoy learning about science?	5
4397	2025	post	School 7	high_deprivation_location	10	female	1. How much do you enjoy learning about science?	5
4421	2025	post	School 7	high_deprivation_location	10	female	1. How much do you enjoy learning about science?	5
4422	2025	post	School 7	high_deprivation_location	10	female	1. How much do you enjoy learning about science?	5
4423	2025	post	School 7	high_deprivation_location	10	female	1. How much do you enjoy learning about science?	5
4424	2025	pre	School 7	high_deprivation_location	10	female	1. How much do you enjoy learning about science?	5
4425	2025	pre	School 7	high_deprivation_location	10	female	1. How much do you enjoy learning about science?	5
4550	2025	post	School 7	high_deprivation_location	9	male	1. How much do you enjoy learning about science?	5
4621	2025	post	School 7	high_deprivation_location	9	male	1. How much do you enjoy learning about science?	5
4642	2025	post	School 7	high_deprivation_location	10	female	1. How much do you enjoy learning about science?	5
4643	2025	post	School 7	high_deprivation_location	10	female	1. How much do you enjoy learning about science?	5
4679	2025	post	School 7	high_deprivation_location	10	female	1. How much do you enjoy learning about science?	5
4745	2025	post	School 4	high_deprivation_location	NA	unspecified	1. How much do you enjoy learning about science?	5
4746	2025	post	School 4	high_deprivation_location	NA	unspecified	1. How much do you enjoy learning about science?	5
4844	2025	pre	School 4	high_deprivation_location	9	female	1. How much do you enjoy learning about science?	5
4852	2025	post	School 4	high_deprivation_location	9	male	1. How much do you enjoy learning about science?	5
4853	2025	post	School 4	high_deprivation_location	9	male	1. How much do you enjoy learning about science?	5
4854	2025	post	School 4	high_deprivation_location	9	male	1. How much do you enjoy learning about science?	5
4937	2025	post	School 4	high_deprivation_location	NA	unspecified	1. How much do you enjoy learning about science?	5
4938	2025	post	School 4	high_deprivation_location	NA	unspecified	1. How much do you enjoy learning about science?	5
4939	2025	pre	School 4	high_deprivation_location	NA	unspecified	1. How much do you enjoy learning about science?	5
4940	2025	pre	School 4	high_deprivation_location	NA	unspecified	1. How much do you enjoy learning about science?	5
5030	2025	post	School 4	high_deprivation_location	9	female	1. How much do you enjoy learning about science?	5
5092	2025	post	School 4	high_deprivation_location	9	male	1. How much do you enjoy learning about science?	5
5093	2025	post	School 4	high_deprivation_location	9	male	1. How much do you enjoy learning about science?	5
5094	2025	pre	School 4	high_deprivation_location	9	male	1. How much do you enjoy learning about science?	5
5095	2025	pre	School 4	high_deprivation_location	9	male	1. How much do you enjoy learning about science?	5
5237	2025	post	School 4	high_deprivation_location	10	male	1. How much do you enjoy learning about science?	5
5262	2025	post	School 4	high_deprivation_location	10	female	1. How much do you enjoy learning about science?	5
5263	2025	post	School 4	high_deprivation_location	10	female	1. How much do you enjoy learning about science?	5
5264	2025	post	School 4	high_deprivation_location	10	female	1. How much do you enjoy learning about science?	5
5265	2025	post	School 4	high_deprivation_location	10	female	1. How much do you enjoy learning about science?	5
5266	2025	pre	School 4	high_deprivation_location	10	female	1. How much do you enjoy learning about science?	5
5267	2025	pre	School 4	high_deprivation_location	10	female	1. How much do you enjoy learning about science?	5
5376	2025	pre	School 4	high_deprivation_location	10	female	1. How much do you enjoy learning about science?	5
5417	2025	pre	School 4	high_deprivation_location	NA	unspecified	1. How much do you enjoy learning about science?	5
5467	2025	post	School 4	high_deprivation_location	9	female	1. How much do you enjoy learning about science?	5
5484	2025	post	School 4	high_deprivation_location	9	male	1. How much do you enjoy learning about science?	5
5485	2025	post	School 4	high_deprivation_location	9	male	1. How much do you enjoy learning about science?	5
5486	2025	pre	School 4	high_deprivation_location	9	male	1. How much do you enjoy learning about science?	5
5542	2025	post	School 4	high_deprivation_location	9	female	1. How much do you enjoy learning about science?	5
5543	2025	pre	School 4	high_deprivation_location	9	female	1. How much do you enjoy learning about science?	5
5672	2025	post	School 4	high_deprivation_location	9	male	1. How much do you enjoy learning about science?	5
5673	2025	pre	School 4	high_deprivation_location	9	male	1. How much do you enjoy learning about science?	5
5746	2025	post	School 4	high_deprivation_location	10	male	1. How much do you enjoy learning about science?	5
5747	2025	post	School 4	high_deprivation_location	10	male	1. How much do you enjoy learning about science?	5
5748	2025	post	School 4	high_deprivation_location	10	male	1. How much do you enjoy learning about science?	5
5749	2025	pre	School 4	high_deprivation_location	10	male	1. How much do you enjoy learning about science?	5
5859	2025	pre	School 6	low_deprivation_location	NA	male	1. How much do you enjoy learning about science?	5
5902	2025	post	School 6	low_deprivation_location	9	male	1. How much do you enjoy learning about science?	5
5903	2025	post	School 6	low_deprivation_location	9	male	1. How much do you enjoy learning about science?	5
5995	2025	post	School 6	low_deprivation_location	11	male	1. How much do you enjoy learning about science?	5
6062	2025	pre	School 6	low_deprivation_location	9	male	1. How much do you enjoy learning about science?	5
6097	2025	post	School 6	low_deprivation_location	10	male	1. How much do you enjoy learning about science?	5
6098	2025	pre	School 6	low_deprivation_location	10	male	1. How much do you enjoy learning about science?	5
6140	2025	pre	School 6	low_deprivation_location	NA	unspecified	1. How much do you enjoy learning about science?	5
6141	2025	pre	School 6	low_deprivation_location	NA	unspecified	1. How much do you enjoy learning about science?	5
6168	2025	post	School 6	low_deprivation_location	9	male	1. How much do you enjoy learning about science?	5
6169	2025	pre	School 6	low_deprivation_location	9	male	1. How much do you enjoy learning about science?	5
6281	2025	pre	School 6	low_deprivation_location	9	male	1. How much do you enjoy learning about science?	5
6508	2025	post	School 6	low_deprivation_location	11	male	1. How much do you enjoy learning about science?	5
5481	2025	pre	School 4	high_deprivation_location	9	male	1. How much do you enjoy learning about science?	NA
5950	2025	post	School 6	low_deprivation_location	10	female	1. How much do you enjoy learning about science?	NA
6307	2025	post	School 6	low_deprivation_location	10	male	1. How much do you enjoy learning about science?	NA
4235	2025	post	School 7	high_deprivation_location	NA	unspecified	15. How much did you enjoy the Science Fun Day?	1
6433	2025	post	School 6	low_deprivation_location	10	male	15. How much did you enjoy the Science Fun Day?	1
479	2024	post	School 3	low_deprivation_location	NA	unspecified	15. How much did you enjoy the Science Fun Day?	2
1527	2024	post	School 2	low_deprivation_location	NA	unspecified	15. How much did you enjoy the Science Fun Day?	2
2025	2024	post	School 2	low_deprivation_location	NA	unspecified	15. How much did you enjoy the Science Fun Day?	2
4480	2025	post	School 7	high_deprivation_location	10	female	15. How much did you enjoy the Science Fun Day?	2
5019	2025	post	School 4	high_deprivation_location	9	male	15. How much did you enjoy the Science Fun Day?	2
5460	2025	post	School 4	high_deprivation_location	NA	unspecified	15. How much did you enjoy the Science Fun Day?	2
1173	2024	post	School 2	low_deprivation_location	NA	unspecified	15. How much did you enjoy the Science Fun Day?	3
1174	2024	post	School 2	low_deprivation_location	NA	unspecified	15. How much did you enjoy the Science Fun Day?	3
1528	2024	post	School 2	low_deprivation_location	NA	unspecified	15. How much did you enjoy the Science Fun Day?	3
1529	2024	post	School 2	low_deprivation_location	NA	unspecified	15. How much did you enjoy the Science Fun Day?	3
1530	2024	post	School 2	low_deprivation_location	NA	unspecified	15. How much did you enjoy the Science Fun Day?	3
2230	2024	post	School 1	high_deprivation_location	NA	unspecified	15. How much did you enjoy the Science Fun Day?	3
2632	2024	post	School 1	high_deprivation_location	NA	unspecified	15. How much did you enjoy the Science Fun Day?	3
2633	2024	post	School 1	high_deprivation_location	NA	unspecified	15. How much did you enjoy the Science Fun Day?	3
3177	2024	post	School 1	high_deprivation_location	NA	unspecified	15. How much did you enjoy the Science Fun Day?	3
4361	2025	post	School 7	high_deprivation_location	9	male	15. How much did you enjoy the Science Fun Day?	3
4362	2025	post	School 7	high_deprivation_location	9	male	15. How much did you enjoy the Science Fun Day?	3
4543	2025	post	School 7	high_deprivation_location	9	female	15. How much did you enjoy the Science Fun Day?	3
4732	2025	post	School 7	high_deprivation_location	10	male	15. How much did you enjoy the Science Fun Day?	3
4796	2025	post	School 4	high_deprivation_location	NA	unspecified	15. How much did you enjoy the Science Fun Day?	3
5587	2025	post	School 4	high_deprivation_location	9	female	15. How much did you enjoy the Science Fun Day?	3
5726	2025	post	School 4	high_deprivation_location	10	female	15. How much did you enjoy the Science Fun Day?	3
5923	2025	post	School 6	low_deprivation_location	9	male	15. How much did you enjoy the Science Fun Day?	3
6272	2025	post	School 6	low_deprivation_location	9	female	15. How much did you enjoy the Science Fun Day?	3
6545	2025	post	School 6	low_deprivation_location	11	male	15. How much did you enjoy the Science Fun Day?	3
92	2024	post	School 3	low_deprivation_location	NA	unspecified	15. How much did you enjoy the Science Fun Day?	4
93	2024	post	School 3	low_deprivation_location	NA	unspecified	15. How much did you enjoy the Science Fun Day?	4
94	2024	post	School 3	low_deprivation_location	NA	unspecified	15. How much did you enjoy the Science Fun Day?	4
912	2024	post	School 3	low_deprivation_location	NA	unspecified	15. How much did you enjoy the Science Fun Day?	4
913	2024	post	School 3	low_deprivation_location	NA	unspecified	15. How much did you enjoy the Science Fun Day?	4
914	2024	post	School 3	low_deprivation_location	NA	unspecified	15. How much did you enjoy the Science Fun Day?	4
915	2024	post	School 3	low_deprivation_location	NA	unspecified	15. How much did you enjoy the Science Fun Day?	4
916	2024	post	School 3	low_deprivation_location	NA	unspecified	15. How much did you enjoy the Science Fun Day?	4
917	2024	post	School 3	low_deprivation_location	NA	unspecified	15. How much did you enjoy the Science Fun Day?	4
1175	2024	post	School 2	low_deprivation_location	NA	unspecified	15. How much did you enjoy the Science Fun Day?	4
1176	2024	post	School 2	low_deprivation_location	NA	unspecified	15. How much did you enjoy the Science Fun Day?	4
1177	2024	post	School 2	low_deprivation_location	NA	unspecified	15. How much did you enjoy the Science Fun Day?	4
1178	2024	post	School 2	low_deprivation_location	NA	unspecified	15. How much did you enjoy the Science Fun Day?	4
1179	2024	post	School 2	low_deprivation_location	NA	unspecified	15. How much did you enjoy the Science Fun Day?	4
1180	2024	post	School 2	low_deprivation_location	NA	unspecified	15. How much did you enjoy the Science Fun Day?	4
1531	2024	post	School 2	low_deprivation_location	NA	unspecified	15. How much did you enjoy the Science Fun Day?	4
1532	2024	post	School 2	low_deprivation_location	NA	unspecified	15. How much did you enjoy the Science Fun Day?	4
1533	2024	post	School 2	low_deprivation_location	NA	unspecified	15. How much did you enjoy the Science Fun Day?	4
2026	2024	post	School 2	low_deprivation_location	NA	unspecified	15. How much did you enjoy the Science Fun Day?	4
2027	2024	post	School 2	low_deprivation_location	NA	unspecified	15. How much did you enjoy the Science Fun Day?	4
2028	2024	post	School 2	low_deprivation_location	NA	unspecified	15. How much did you enjoy the Science Fun Day?	4
2029	2024	post	School 2	low_deprivation_location	NA	unspecified	15. How much did you enjoy the Science Fun Day?	4
2030	2024	post	School 2	low_deprivation_location	NA	unspecified	15. How much did you enjoy the Science Fun Day?	4
2231	2024	post	School 1	high_deprivation_location	NA	unspecified	15. How much did you enjoy the Science Fun Day?	4
2634	2024	post	School 1	high_deprivation_location	NA	unspecified	15. How much did you enjoy the Science Fun Day?	4
2635	2024	post	School 1	high_deprivation_location	NA	unspecified	15. How much did you enjoy the Science Fun Day?	4
2636	2024	post	School 1	high_deprivation_location	NA	unspecified	15. How much did you enjoy the Science Fun Day?	4
2637	2024	post	School 1	high_deprivation_location	NA	unspecified	15. How much did you enjoy the Science Fun Day?	4
2638	2024	post	School 1	high_deprivation_location	NA	unspecified	15. How much did you enjoy the Science Fun Day?	4
2639	2024	post	School 1	high_deprivation_location	NA	unspecified	15. How much did you enjoy the Science Fun Day?	4
3178	2024	post	School 1	high_deprivation_location	NA	unspecified	15. How much did you enjoy the Science Fun Day?	4
3179	2024	post	School 1	high_deprivation_location	NA	unspecified	15. How much did you enjoy the Science Fun Day?	4
3180	2024	post	School 1	high_deprivation_location	NA	unspecified	15. How much did you enjoy the Science Fun Day?	4
3181	2024	post	School 1	high_deprivation_location	NA	unspecified	15. How much did you enjoy the Science Fun Day?	4
3182	2024	post	School 1	high_deprivation_location	NA	unspecified	15. How much did you enjoy the Science Fun Day?	4
3183	2024	post	School 1	high_deprivation_location	NA	unspecified	15. How much did you enjoy the Science Fun Day?	4
3479	2025	post	School 3	low_deprivation_location	9	unspecified	15. How much did you enjoy the Science Fun Day?	4
3745	2025	post	School 3	low_deprivation_location	9	female	15. How much did you enjoy the Science Fun Day?	4
3934	2025	post	School 5	high_deprivation_location	NA	unspecified	15. How much did you enjoy the Science Fun Day?	4
4081	2025	post	School 5	high_deprivation_location	9	male	15. How much did you enjoy the Science Fun Day?	4
4151	2025	post	School 5	high_deprivation_location	10	female	15. How much did you enjoy the Science Fun Day?	4
4200	2025	post	School 5	high_deprivation_location	10	male	15. How much did you enjoy the Science Fun Day?	4
4382	2025	post	School 7	high_deprivation_location	10	unspecified	15. How much did you enjoy the Science Fun Day?	4
4557	2025	post	School 7	high_deprivation_location	9	male	15. How much did you enjoy the Science Fun Day?	4
4571	2025	post	School 7	high_deprivation_location	10	male	15. How much did you enjoy the Science Fun Day?	4
4600	2025	post	School 7	high_deprivation_location	10	male	15. How much did you enjoy the Science Fun Day?	4
4880	2025	post	School 4	high_deprivation_location	9	male	15. How much did you enjoy the Science Fun Day?	4
5180	2025	post	School 4	high_deprivation_location	9	male	15. How much did you enjoy the Science Fun Day?	4
5181	2025	post	School 4	high_deprivation_location	9	male	15. How much did you enjoy the Science Fun Day?	4
5229	2025	post	School 4	high_deprivation_location	10	unspecified	15. How much did you enjoy the Science Fun Day?	4
5588	2025	post	School 4	high_deprivation_location	9	female	15. How much did you enjoy the Science Fun Day?	4
5811	2025	post	School 4	high_deprivation_location	10	male	15. How much did you enjoy the Science Fun Day?	4
5894	2025	post	School 6	low_deprivation_location	9	female	15. How much did you enjoy the Science Fun Day?	4
5978	2025	post	School 6	low_deprivation_location	10	male	15. How much did you enjoy the Science Fun Day?	4
6083	2025	post	School 6	low_deprivation_location	NA	male	15. How much did you enjoy the Science Fun Day?	4
6132	2025	post	School 6	low_deprivation_location	10	male	15. How much did you enjoy the Science Fun Day?	4
6231	2025	post	School 6	low_deprivation_location	9	male	15. How much did you enjoy the Science Fun Day?	4
6232	2025	post	School 6	low_deprivation_location	9	male	15. How much did you enjoy the Science Fun Day?	4
6300	2025	post	School 6	low_deprivation_location	9	male	15. How much did you enjoy the Science Fun Day?	4
6321	2025	post	School 6	low_deprivation_location	10	male	15. How much did you enjoy the Science Fun Day?	4
6434	2025	post	School 6	low_deprivation_location	10	male	15. How much did you enjoy the Science Fun Day?	4
6461	2025	post	School 6	low_deprivation_location	10	male	15. How much did you enjoy the Science Fun Day?	4
6489	2025	post	School 6	low_deprivation_location	11	female	15. How much did you enjoy the Science Fun Day?	4
95	2024	post	School 3	low_deprivation_location	NA	unspecified	15. How much did you enjoy the Science Fun Day?	5
96	2024	post	School 3	low_deprivation_location	NA	unspecified	15. How much did you enjoy the Science Fun Day?	5
97	2024	post	School 3	low_deprivation_location	NA	unspecified	15. How much did you enjoy the Science Fun Day?	5
98	2024	post	School 3	low_deprivation_location	NA	unspecified	15. How much did you enjoy the Science Fun Day?	5
99	2024	post	School 3	low_deprivation_location	NA	unspecified	15. How much did you enjoy the Science Fun Day?	5
100	2024	post	School 3	low_deprivation_location	NA	unspecified	15. How much did you enjoy the Science Fun Day?	5
480	2024	post	School 3	low_deprivation_location	NA	unspecified	15. How much did you enjoy the Science Fun Day?	5
481	2024	post	School 3	low_deprivation_location	NA	unspecified	15. How much did you enjoy the Science Fun Day?	5
482	2024	post	School 3	low_deprivation_location	NA	unspecified	15. How much did you enjoy the Science Fun Day?	5
483	2024	post	School 3	low_deprivation_location	NA	unspecified	15. How much did you enjoy the Science Fun Day?	5
484	2024	post	School 3	low_deprivation_location	NA	unspecified	15. How much did you enjoy the Science Fun Day?	5
485	2024	post	School 3	low_deprivation_location	NA	unspecified	15. How much did you enjoy the Science Fun Day?	5
486	2024	post	School 3	low_deprivation_location	NA	unspecified	15. How much did you enjoy the Science Fun Day?	5
487	2024	post	School 3	low_deprivation_location	NA	unspecified	15. How much did you enjoy the Science Fun Day?	5
488	2024	post	School 3	low_deprivation_location	NA	unspecified	15. How much did you enjoy the Science Fun Day?	5
489	2024	post	School 3	low_deprivation_location	NA	unspecified	15. How much did you enjoy the Science Fun Day?	5
490	2024	post	School 3	low_deprivation_location	NA	unspecified	15. How much did you enjoy the Science Fun Day?	5
491	2024	post	School 3	low_deprivation_location	NA	unspecified	15. How much did you enjoy the Science Fun Day?	5
492	2024	post	School 3	low_deprivation_location	NA	unspecified	15. How much did you enjoy the Science Fun Day?	5
493	2024	post	School 3	low_deprivation_location	NA	unspecified	15. How much did you enjoy the Science Fun Day?	5
494	2024	post	School 3	low_deprivation_location	NA	unspecified	15. How much did you enjoy the Science Fun Day?	5
495	2024	post	School 3	low_deprivation_location	NA	unspecified	15. How much did you enjoy the Science Fun Day?	5
496	2024	post	School 3	low_deprivation_location	NA	unspecified	15. How much did you enjoy the Science Fun Day?	5
497	2024	post	School 3	low_deprivation_location	NA	unspecified	15. How much did you enjoy the Science Fun Day?	5
498	2024	post	School 3	low_deprivation_location	NA	unspecified	15. How much did you enjoy the Science Fun Day?	5
918	2024	post	School 3	low_deprivation_location	NA	unspecified	15. How much did you enjoy the Science Fun Day?	5
919	2024	post	School 3	low_deprivation_location	NA	unspecified	15. How much did you enjoy the Science Fun Day?	5
920	2024	post	School 3	low_deprivation_location	NA	unspecified	15. How much did you enjoy the Science Fun Day?	5
921	2024	post	School 3	low_deprivation_location	NA	unspecified	15. How much did you enjoy the Science Fun Day?	5
922	2024	post	School 3	low_deprivation_location	NA	unspecified	15. How much did you enjoy the Science Fun Day?	5
923	2024	post	School 3	low_deprivation_location	NA	unspecified	15. How much did you enjoy the Science Fun Day?	5
924	2024	post	School 3	low_deprivation_location	NA	unspecified	15. How much did you enjoy the Science Fun Day?	5
925	2024	post	School 3	low_deprivation_location	NA	unspecified	15. How much did you enjoy the Science Fun Day?	5
926	2024	post	School 3	low_deprivation_location	NA	unspecified	15. How much did you enjoy the Science Fun Day?	5
927	2024	post	School 3	low_deprivation_location	NA	unspecified	15. How much did you enjoy the Science Fun Day?	5
1181	2024	post	School 2	low_deprivation_location	NA	unspecified	15. How much did you enjoy the Science Fun Day?	5
1182	2024	post	School 2	low_deprivation_location	NA	unspecified	15. How much did you enjoy the Science Fun Day?	5
1183	2024	post	School 2	low_deprivation_location	NA	unspecified	15. How much did you enjoy the Science Fun Day?	5
1184	2024	post	School 2	low_deprivation_location	NA	unspecified	15. How much did you enjoy the Science Fun Day?	5
1185	2024	post	School 2	low_deprivation_location	NA	unspecified	15. How much did you enjoy the Science Fun Day?	5
1186	2024	post	School 2	low_deprivation_location	NA	unspecified	15. How much did you enjoy the Science Fun Day?	5
1187	2024	post	School 2	low_deprivation_location	NA	unspecified	15. How much did you enjoy the Science Fun Day?	5
1188	2024	post	School 2	low_deprivation_location	NA	unspecified	15. How much did you enjoy the Science Fun Day?	5
1189	2024	post	School 2	low_deprivation_location	NA	unspecified	15. How much did you enjoy the Science Fun Day?	5
1534	2024	post	School 2	low_deprivation_location	NA	unspecified	15. How much did you enjoy the Science Fun Day?	5
1535	2024	post	School 2	low_deprivation_location	NA	unspecified	15. How much did you enjoy the Science Fun Day?	5
1536	2024	post	School 2	low_deprivation_location	NA	unspecified	15. How much did you enjoy the Science Fun Day?	5
1537	2024	post	School 2	low_deprivation_location	NA	unspecified	15. How much did you enjoy the Science Fun Day?	5
1538	2024	post	School 2	low_deprivation_location	NA	unspecified	15. How much did you enjoy the Science Fun Day?	5
1539	2024	post	School 2	low_deprivation_location	NA	unspecified	15. How much did you enjoy the Science Fun Day?	5
1540	2024	post	School 2	low_deprivation_location	NA	unspecified	15. How much did you enjoy the Science Fun Day?	5
1541	2024	post	School 2	low_deprivation_location	NA	unspecified	15. How much did you enjoy the Science Fun Day?	5
2031	2024	post	School 2	low_deprivation_location	NA	unspecified	15. How much did you enjoy the Science Fun Day?	5
2032	2024	post	School 2	low_deprivation_location	NA	unspecified	15. How much did you enjoy the Science Fun Day?	5
2033	2024	post	School 2	low_deprivation_location	NA	unspecified	15. How much did you enjoy the Science Fun Day?	5
2034	2024	post	School 2	low_deprivation_location	NA	unspecified	15. How much did you enjoy the Science Fun Day?	5
2035	2024	post	School 2	low_deprivation_location	NA	unspecified	15. How much did you enjoy the Science Fun Day?	5
2036	2024	post	School 2	low_deprivation_location	NA	unspecified	15. How much did you enjoy the Science Fun Day?	5
2037	2024	post	School 2	low_deprivation_location	NA	unspecified	15. How much did you enjoy the Science Fun Day?	5
2038	2024	post	School 2	low_deprivation_location	NA	unspecified	15. How much did you enjoy the Science Fun Day?	5
2039	2024	post	School 2	low_deprivation_location	NA	unspecified	15. How much did you enjoy the Science Fun Day?	5
2040	2024	post	School 2	low_deprivation_location	NA	unspecified	15. How much did you enjoy the Science Fun Day?	5
2041	2024	post	School 2	low_deprivation_location	NA	unspecified	15. How much did you enjoy the Science Fun Day?	5
2042	2024	post	School 2	low_deprivation_location	NA	unspecified	15. How much did you enjoy the Science Fun Day?	5
2043	2024	post	School 2	low_deprivation_location	NA	unspecified	15. How much did you enjoy the Science Fun Day?	5
2044	2024	post	School 2	low_deprivation_location	NA	unspecified	15. How much did you enjoy the Science Fun Day?	5
2045	2024	post	School 2	low_deprivation_location	NA	unspecified	15. How much did you enjoy the Science Fun Day?	5
2046	2024	post	School 2	low_deprivation_location	NA	unspecified	15. How much did you enjoy the Science Fun Day?	5
2047	2024	post	School 2	low_deprivation_location	NA	unspecified	15. How much did you enjoy the Science Fun Day?	5
2232	2024	post	School 1	high_deprivation_location	NA	unspecified	15. How much did you enjoy the Science Fun Day?	5
2640	2024	post	School 1	high_deprivation_location	NA	unspecified	15. How much did you enjoy the Science Fun Day?	5
2641	2024	post	School 1	high_deprivation_location	NA	unspecified	15. How much did you enjoy the Science Fun Day?	5
2642	2024	post	School 1	high_deprivation_location	NA	unspecified	15. How much did you enjoy the Science Fun Day?	5
2643	2024	post	School 1	high_deprivation_location	NA	unspecified	15. How much did you enjoy the Science Fun Day?	5
2644	2024	post	School 1	high_deprivation_location	NA	unspecified	15. How much did you enjoy the Science Fun Day?	5
2645	2024	post	School 1	high_deprivation_location	NA	unspecified	15. How much did you enjoy the Science Fun Day?	5
2646	2024	post	School 1	high_deprivation_location	NA	unspecified	15. How much did you enjoy the Science Fun Day?	5
2647	2024	post	School 1	high_deprivation_location	NA	unspecified	15. How much did you enjoy the Science Fun Day?	5
2648	2024	post	School 1	high_deprivation_location	NA	unspecified	15. How much did you enjoy the Science Fun Day?	5
2649	2024	post	School 1	high_deprivation_location	NA	unspecified	15. How much did you enjoy the Science Fun Day?	5
2650	2024	post	School 1	high_deprivation_location	NA	unspecified	15. How much did you enjoy the Science Fun Day?	5
2651	2024	post	School 1	high_deprivation_location	NA	unspecified	15. How much did you enjoy the Science Fun Day?	5
2652	2024	post	School 1	high_deprivation_location	NA	unspecified	15. How much did you enjoy the Science Fun Day?	5
2653	2024	post	School 1	high_deprivation_location	NA	unspecified	15. How much did you enjoy the Science Fun Day?	5
2654	2024	post	School 1	high_deprivation_location	NA	unspecified	15. How much did you enjoy the Science Fun Day?	5
2655	2024	post	School 1	high_deprivation_location	NA	unspecified	15. How much did you enjoy the Science Fun Day?	5
2656	2024	post	School 1	high_deprivation_location	NA	unspecified	15. How much did you enjoy the Science Fun Day?	5
2657	2024	post	School 1	high_deprivation_location	NA	unspecified	15. How much did you enjoy the Science Fun Day?	5
3184	2024	post	School 1	high_deprivation_location	NA	unspecified	15. How much did you enjoy the Science Fun Day?	5
3185	2024	post	School 1	high_deprivation_location	NA	unspecified	15. How much did you enjoy the Science Fun Day?	5
3186	2024	post	School 1	high_deprivation_location	NA	unspecified	15. How much did you enjoy the Science Fun Day?	5
3187	2024	post	School 1	high_deprivation_location	NA	unspecified	15. How much did you enjoy the Science Fun Day?	5
3188	2024	post	School 1	high_deprivation_location	NA	unspecified	15. How much did you enjoy the Science Fun Day?	5
3189	2024	post	School 1	high_deprivation_location	NA	unspecified	15. How much did you enjoy the Science Fun Day?	5
3190	2024	post	School 1	high_deprivation_location	NA	unspecified	15. How much did you enjoy the Science Fun Day?	5
3191	2024	post	School 1	high_deprivation_location	NA	unspecified	15. How much did you enjoy the Science Fun Day?	5
3192	2024	post	School 1	high_deprivation_location	NA	unspecified	15. How much did you enjoy the Science Fun Day?	5
3193	2024	post	School 1	high_deprivation_location	NA	unspecified	15. How much did you enjoy the Science Fun Day?	5
3194	2024	post	School 1	high_deprivation_location	NA	unspecified	15. How much did you enjoy the Science Fun Day?	5
3195	2024	post	School 1	high_deprivation_location	NA	unspecified	15. How much did you enjoy the Science Fun Day?	5
3196	2024	post	School 1	high_deprivation_location	NA	unspecified	15. How much did you enjoy the Science Fun Day?	5
3197	2024	post	School 1	high_deprivation_location	NA	unspecified	15. How much did you enjoy the Science Fun Day?	5
3198	2024	post	School 1	high_deprivation_location	NA	unspecified	15. How much did you enjoy the Science Fun Day?	5
3388	2025	post	School 3	low_deprivation_location	8	male	15. How much did you enjoy the Science Fun Day?	5
3389	2025	post	School 3	low_deprivation_location	8	male	15. How much did you enjoy the Science Fun Day?	5
3423	2025	post	School 3	low_deprivation_location	8	female	15. How much did you enjoy the Science Fun Day?	5
3451	2025	post	School 3	low_deprivation_location	8	male	15. How much did you enjoy the Science Fun Day?	5
3452	2025	post	School 3	low_deprivation_location	8	male	15. How much did you enjoy the Science Fun Day?	5
3453	2025	post	School 3	low_deprivation_location	8	male	15. How much did you enjoy the Science Fun Day?	5
3521	2025	post	School 3	low_deprivation_location	9	male	15. How much did you enjoy the Science Fun Day?	5
3542	2025	post	School 3	low_deprivation_location	NA	unspecified	15. How much did you enjoy the Science Fun Day?	5
3543	2025	post	School 3	low_deprivation_location	NA	unspecified	15. How much did you enjoy the Science Fun Day?	5
3584	2025	post	School 3	low_deprivation_location	8	female	15. How much did you enjoy the Science Fun Day?	5
3640	2025	post	School 3	low_deprivation_location	9	male	15. How much did you enjoy the Science Fun Day?	5
3641	2025	post	School 3	low_deprivation_location	9	male	15. How much did you enjoy the Science Fun Day?	5
3642	2025	post	School 3	low_deprivation_location	9	male	15. How much did you enjoy the Science Fun Day?	5
3689	2025	post	School 3	low_deprivation_location	9	male	15. How much did you enjoy the Science Fun Day?	5
3703	2025	post	School 3	low_deprivation_location	NA	unspecified	15. How much did you enjoy the Science Fun Day?	5
3724	2025	post	School 3	low_deprivation_location	9	male	15. How much did you enjoy the Science Fun Day?	5
3725	2025	post	School 3	low_deprivation_location	9	male	15. How much did you enjoy the Science Fun Day?	5
3815	2025	post	School 5	high_deprivation_location	NA	unspecified	15. How much did you enjoy the Science Fun Day?	5
3816	2025	post	School 5	high_deprivation_location	NA	unspecified	15. How much did you enjoy the Science Fun Day?	5
3850	2025	post	School 5	high_deprivation_location	9	female	15. How much did you enjoy the Science Fun Day?	5
3864	2025	post	School 5	high_deprivation_location	9	female	15. How much did you enjoy the Science Fun Day?	5
3885	2025	post	School 5	high_deprivation_location	10	female	15. How much did you enjoy the Science Fun Day?	5
3935	2025	post	School 5	high_deprivation_location	NA	unspecified	15. How much did you enjoy the Science Fun Day?	5
3955	2025	post	School 5	high_deprivation_location	9	male	15. How much did you enjoy the Science Fun Day?	5
3976	2025	post	School 5	high_deprivation_location	9	female	15. How much did you enjoy the Science Fun Day?	5
3977	2025	post	School 5	high_deprivation_location	9	female	15. How much did you enjoy the Science Fun Day?	5
4025	2025	post	School 5	high_deprivation_location	10	male	15. How much did you enjoy the Science Fun Day?	5
4026	2025	post	School 5	high_deprivation_location	10	male	15. How much did you enjoy the Science Fun Day?	5
4027	2025	post	School 5	high_deprivation_location	10	male	15. How much did you enjoy the Science Fun Day?	5
4102	2025	post	School 5	high_deprivation_location	9	male	15. How much did you enjoy the Science Fun Day?	5
4116	2025	post	School 5	high_deprivation_location	10	female	15. How much did you enjoy the Science Fun Day?	5
4152	2025	post	School 5	high_deprivation_location	10	female	15. How much did you enjoy the Science Fun Day?	5
4153	2025	post	School 5	high_deprivation_location	10	female	15. How much did you enjoy the Science Fun Day?	5
4154	2025	post	School 5	high_deprivation_location	10	female	15. How much did you enjoy the Science Fun Day?	5
4201	2025	post	School 5	high_deprivation_location	10	male	15. How much did you enjoy the Science Fun Day?	5
4236	2025	post	School 7	high_deprivation_location	NA	unspecified	15. How much did you enjoy the Science Fun Day?	5
4277	2025	post	School 7	high_deprivation_location	9	male	15. How much did you enjoy the Science Fun Day?	5
4278	2025	post	School 7	high_deprivation_location	9	male	15. How much did you enjoy the Science Fun Day?	5
4312	2025	post	School 7	high_deprivation_location	9	female	15. How much did you enjoy the Science Fun Day?	5
4410	2025	post	School 7	high_deprivation_location	10	female	15. How much did you enjoy the Science Fun Day?	5
4481	2025	post	School 7	high_deprivation_location	10	female	15. How much did you enjoy the Science Fun Day?	5
4482	2025	post	School 7	high_deprivation_location	10	female	15. How much did you enjoy the Science Fun Day?	5
4483	2025	post	School 7	high_deprivation_location	10	female	15. How much did you enjoy the Science Fun Day?	5
4601	2025	post	School 7	high_deprivation_location	10	male	15. How much did you enjoy the Science Fun Day?	5
4634	2025	post	School 7	high_deprivation_location	9	male	15. How much did you enjoy the Science Fun Day?	5
4662	2025	post	School 7	high_deprivation_location	10	female	15. How much did you enjoy the Science Fun Day?	5
4663	2025	post	School 7	high_deprivation_location	10	female	15. How much did you enjoy the Science Fun Day?	5
4704	2025	post	School 7	high_deprivation_location	10	female	15. How much did you enjoy the Science Fun Day?	5
4705	2025	post	School 7	high_deprivation_location	10	female	15. How much did you enjoy the Science Fun Day?	5
4797	2025	post	School 4	high_deprivation_location	NA	unspecified	15. How much did you enjoy the Science Fun Day?	5
4798	2025	post	School 4	high_deprivation_location	NA	unspecified	15. How much did you enjoy the Science Fun Day?	5
4799	2025	post	School 4	high_deprivation_location	NA	unspecified	15. How much did you enjoy the Science Fun Day?	5
4800	2025	post	School 4	high_deprivation_location	NA	unspecified	15. How much did you enjoy the Science Fun Day?	5
4881	2025	post	School 4	high_deprivation_location	9	male	15. How much did you enjoy the Science Fun Day?	5
4882	2025	post	School 4	high_deprivation_location	9	male	15. How much did you enjoy the Science Fun Day?	5
4928	2025	post	School 4	high_deprivation_location	10	male	15. How much did you enjoy the Science Fun Day?	5
4978	2025	post	School 4	high_deprivation_location	NA	unspecified	15. How much did you enjoy the Science Fun Day?	5
4979	2025	post	School 4	high_deprivation_location	NA	unspecified	15. How much did you enjoy the Science Fun Day?	5
5061	2025	post	School 4	high_deprivation_location	9	female	15. How much did you enjoy the Science Fun Day?	5
5062	2025	post	School 4	high_deprivation_location	9	female	15. How much did you enjoy the Science Fun Day?	5
5063	2025	post	School 4	high_deprivation_location	9	female	15. How much did you enjoy the Science Fun Day?	5
5182	2025	post	School 4	high_deprivation_location	9	male	15. How much did you enjoy the Science Fun Day?	5
5183	2025	post	School 4	high_deprivation_location	9	male	15. How much did you enjoy the Science Fun Day?	5
5184	2025	post	School 4	high_deprivation_location	9	male	15. How much did you enjoy the Science Fun Day?	5
5250	2025	post	School 4	high_deprivation_location	10	male	15. How much did you enjoy the Science Fun Day?	5
5335	2025	post	School 4	high_deprivation_location	10	female	15. How much did you enjoy the Science Fun Day?	5
5336	2025	post	School 4	high_deprivation_location	10	female	15. How much did you enjoy the Science Fun Day?	5
5337	2025	post	School 4	high_deprivation_location	10	female	15. How much did you enjoy the Science Fun Day?	5
5338	2025	post	School 4	high_deprivation_location	10	female	15. How much did you enjoy the Science Fun Day?	5
5339	2025	post	School 4	high_deprivation_location	10	female	15. How much did you enjoy the Science Fun Day?	5
5404	2025	post	School 4	high_deprivation_location	10	male	15. How much did you enjoy the Science Fun Day?	5
5474	2025	post	School 4	high_deprivation_location	9	female	15. How much did you enjoy the Science Fun Day?	5
5523	2025	post	School 4	high_deprivation_location	9	male	15. How much did you enjoy the Science Fun Day?	5
5524	2025	post	School 4	high_deprivation_location	9	male	15. How much did you enjoy the Science Fun Day?	5
5589	2025	post	School 4	high_deprivation_location	9	female	15. How much did you enjoy the Science Fun Day?	5
5650	2025	post	School 4	high_deprivation_location	9	female	15. How much did you enjoy the Science Fun Day?	5
5651	2025	post	School 4	high_deprivation_location	9	female	15. How much did you enjoy the Science Fun Day?	5
5698	2025	post	School 4	high_deprivation_location	9	male	15. How much did you enjoy the Science Fun Day?	5
5727	2025	post	School 4	high_deprivation_location	10	female	15. How much did you enjoy the Science Fun Day?	5
5812	2025	post	School 4	high_deprivation_location	10	male	15. How much did you enjoy the Science Fun Day?	5
5813	2025	post	School 4	high_deprivation_location	10	male	15. How much did you enjoy the Science Fun Day?	5
5814	2025	post	School 4	high_deprivation_location	10	male	15. How much did you enjoy the Science Fun Day?	5
5815	2025	post	School 4	high_deprivation_location	10	male	15. How much did you enjoy the Science Fun Day?	5
5924	2025	post	School 6	low_deprivation_location	9	male	15. How much did you enjoy the Science Fun Day?	5
6020	2025	post	School 6	low_deprivation_location	11	male	15. How much did you enjoy the Science Fun Day?	5
6021	2025	post	School 6	low_deprivation_location	11	male	15. How much did you enjoy the Science Fun Day?	5
6041	2025	post	School 6	low_deprivation_location	10	male	15. How much did you enjoy the Science Fun Day?	5
6055	2025	post	School 6	low_deprivation_location	9	female	15. How much did you enjoy the Science Fun Day?	5
6233	2025	post	School 6	low_deprivation_location	9	male	15. How much did you enjoy the Science Fun Day?	5
6234	2025	post	School 6	low_deprivation_location	9	male	15. How much did you enjoy the Science Fun Day?	5
6349	2025	post	School 6	low_deprivation_location	10	female	15. How much did you enjoy the Science Fun Day?	5
6350	2025	post	School 6	low_deprivation_location	10	female	15. How much did you enjoy the Science Fun Day?	5
6384	2025	post	School 6	low_deprivation_location	10	female	15. How much did you enjoy the Science Fun Day?	5
6435	2025	post	School 6	low_deprivation_location	10	male	15. How much did you enjoy the Science Fun Day?	5
6490	2025	post	School 6	low_deprivation_location	11	female	15. How much did you enjoy the Science Fun Day?	5
6546	2025	post	School 6	low_deprivation_location	11	male	15. How much did you enjoy the Science Fun Day?	5
6547	2025	post	School 6	low_deprivation_location	11	male	15. How much did you enjoy the Science Fun Day?	5
6548	2025	post	School 6	low_deprivation_location	11	male	15. How much did you enjoy the Science Fun Day?	5
1526	2024	post	School 2	low_deprivation_location	NA	unspecified	15. How much did you enjoy the Science Fun Day?	NA
3176	2024	post	School 1	high_deprivation_location	NA	unspecified	15. How much did you enjoy the Science Fun Day?	NA
4599	2025	post	School 7	high_deprivation_location	10	male	15. How much did you enjoy the Science Fun Day?	NA
4795	2025	post	School 4	high_deprivation_location	NA	unspecified	15. How much did you enjoy the Science Fun Day?	NA
4879	2025	post	School 4	high_deprivation_location	9	male	15. How much did you enjoy the Science Fun Day?	NA
4977	2025	post	School 4	high_deprivation_location	NA	unspecified	15. How much did you enjoy the Science Fun Day?	NA
5334	2025	post	School 4	high_deprivation_location	10	female	15. How much did you enjoy the Science Fun Day?	NA
5586	2025	post	School 4	high_deprivation_location	9	female	15. How much did you enjoy the Science Fun Day?	NA
5649	2025	post	School 4	high_deprivation_location	9	female	15. How much did you enjoy the Science Fun Day?	NA
5810	2025	post	School 4	high_deprivation_location	10	male	15. How much did you enjoy the Science Fun Day?	NA
5922	2025	post	School 6	low_deprivation_location	9	male	15. How much did you enjoy the Science Fun Day?	NA
5957	2025	post	School 6	low_deprivation_location	10	female	15. How much did you enjoy the Science Fun Day?	NA
6111	2025	post	School 6	low_deprivation_location	10	male	15. How much did you enjoy the Science Fun Day?	NA
6230	2025	post	School 6	low_deprivation_location	9	male	15. How much did you enjoy the Science Fun Day?	NA
2709	2024	post	School 1	high_deprivation_location	NA	unspecified	16. (extra text)	about microorganisms
2707	2024	post	School 1	high_deprivation_location	NA	unspecified	16. (extra text)	I learned about bacteria, viruses and fungi
2708	2024	post	School 1	high_deprivation_location	NA	unspecified	16. (extra text)	I learned that staphylococcus makes bacteria ill!
110	2024	post	School 3	low_deprivation_location	NA	unspecified	16. (extra text)	NA
111	2024	post	School 3	low_deprivation_location	NA	unspecified	16. (extra text)	NA
112	2024	post	School 3	low_deprivation_location	NA	unspecified	16. (extra text)	NA
113	2024	post	School 3	low_deprivation_location	NA	unspecified	16. (extra text)	NA
114	2024	post	School 3	low_deprivation_location	NA	unspecified	16. (extra text)	NA
115	2024	post	School 3	low_deprivation_location	NA	unspecified	16. (extra text)	NA
116	2024	post	School 3	low_deprivation_location	NA	unspecified	16. (extra text)	NA
117	2024	post	School 3	low_deprivation_location	NA	unspecified	16. (extra text)	NA
118	2024	post	School 3	low_deprivation_location	NA	unspecified	16. (extra text)	NA
519	2024	post	School 3	low_deprivation_location	NA	unspecified	16. (extra text)	NA
520	2024	post	School 3	low_deprivation_location	NA	unspecified	16. (extra text)	NA
521	2024	post	School 3	low_deprivation_location	NA	unspecified	16. (extra text)	NA
522	2024	post	School 3	low_deprivation_location	NA	unspecified	16. (extra text)	NA
523	2024	post	School 3	low_deprivation_location	NA	unspecified	16. (extra text)	NA
524	2024	post	School 3	low_deprivation_location	NA	unspecified	16. (extra text)	NA
525	2024	post	School 3	low_deprivation_location	NA	unspecified	16. (extra text)	NA
526	2024	post	School 3	low_deprivation_location	NA	unspecified	16. (extra text)	NA
527	2024	post	School 3	low_deprivation_location	NA	unspecified	16. (extra text)	NA
528	2024	post	School 3	low_deprivation_location	NA	unspecified	16. (extra text)	NA
529	2024	post	School 3	low_deprivation_location	NA	unspecified	16. (extra text)	NA
530	2024	post	School 3	low_deprivation_location	NA	unspecified	16. (extra text)	NA
531	2024	post	School 3	low_deprivation_location	NA	unspecified	16. (extra text)	NA
532	2024	post	School 3	low_deprivation_location	NA	unspecified	16. (extra text)	NA
533	2024	post	School 3	low_deprivation_location	NA	unspecified	16. (extra text)	NA
534	2024	post	School 3	low_deprivation_location	NA	unspecified	16. (extra text)	NA
535	2024	post	School 3	low_deprivation_location	NA	unspecified	16. (extra text)	NA
536	2024	post	School 3	low_deprivation_location	NA	unspecified	16. (extra text)	NA
537	2024	post	School 3	low_deprivation_location	NA	unspecified	16. (extra text)	NA
538	2024	post	School 3	low_deprivation_location	NA	unspecified	16. (extra text)	NA
944	2024	post	School 3	low_deprivation_location	NA	unspecified	16. (extra text)	NA
945	2024	post	School 3	low_deprivation_location	NA	unspecified	16. (extra text)	NA
946	2024	post	School 3	low_deprivation_location	NA	unspecified	16. (extra text)	NA
947	2024	post	School 3	low_deprivation_location	NA	unspecified	16. (extra text)	NA
948	2024	post	School 3	low_deprivation_location	NA	unspecified	16. (extra text)	NA
949	2024	post	School 3	low_deprivation_location	NA	unspecified	16. (extra text)	NA
950	2024	post	School 3	low_deprivation_location	NA	unspecified	16. (extra text)	NA
951	2024	post	School 3	low_deprivation_location	NA	unspecified	16. (extra text)	NA
952	2024	post	School 3	low_deprivation_location	NA	unspecified	16. (extra text)	NA
953	2024	post	School 3	low_deprivation_location	NA	unspecified	16. (extra text)	NA
954	2024	post	School 3	low_deprivation_location	NA	unspecified	16. (extra text)	NA
955	2024	post	School 3	low_deprivation_location	NA	unspecified	16. (extra text)	NA
956	2024	post	School 3	low_deprivation_location	NA	unspecified	16. (extra text)	NA
957	2024	post	School 3	low_deprivation_location	NA	unspecified	16. (extra text)	NA
958	2024	post	School 3	low_deprivation_location	NA	unspecified	16. (extra text)	NA
959	2024	post	School 3	low_deprivation_location	NA	unspecified	16. (extra text)	NA
1207	2024	post	School 2	low_deprivation_location	NA	unspecified	16. (extra text)	NA
1208	2024	post	School 2	low_deprivation_location	NA	unspecified	16. (extra text)	NA
1209	2024	post	School 2	low_deprivation_location	NA	unspecified	16. (extra text)	NA
1210	2024	post	School 2	low_deprivation_location	NA	unspecified	16. (extra text)	NA
1211	2024	post	School 2	low_deprivation_location	NA	unspecified	16. (extra text)	NA
1212	2024	post	School 2	low_deprivation_location	NA	unspecified	16. (extra text)	NA
1213	2024	post	School 2	low_deprivation_location	NA	unspecified	16. (extra text)	NA
1214	2024	post	School 2	low_deprivation_location	NA	unspecified	16. (extra text)	NA
1215	2024	post	School 2	low_deprivation_location	NA	unspecified	16. (extra text)	NA
1216	2024	post	School 2	low_deprivation_location	NA	unspecified	16. (extra text)	NA
1217	2024	post	School 2	low_deprivation_location	NA	unspecified	16. (extra text)	NA
1218	2024	post	School 2	low_deprivation_location	NA	unspecified	16. (extra text)	NA
1219	2024	post	School 2	low_deprivation_location	NA	unspecified	16. (extra text)	NA
1220	2024	post	School 2	low_deprivation_location	NA	unspecified	16. (extra text)	NA
1221	2024	post	School 2	low_deprivation_location	NA	unspecified	16. (extra text)	NA
1222	2024	post	School 2	low_deprivation_location	NA	unspecified	16. (extra text)	NA
1223	2024	post	School 2	low_deprivation_location	NA	unspecified	16. (extra text)	NA
1558	2024	post	School 2	low_deprivation_location	NA	unspecified	16. (extra text)	NA
1559	2024	post	School 2	low_deprivation_location	NA	unspecified	16. (extra text)	NA
1560	2024	post	School 2	low_deprivation_location	NA	unspecified	16. (extra text)	NA
1561	2024	post	School 2	low_deprivation_location	NA	unspecified	16. (extra text)	NA
1562	2024	post	School 2	low_deprivation_location	NA	unspecified	16. (extra text)	NA
1563	2024	post	School 2	low_deprivation_location	NA	unspecified	16. (extra text)	NA
1564	2024	post	School 2	low_deprivation_location	NA	unspecified	16. (extra text)	NA
1565	2024	post	School 2	low_deprivation_location	NA	unspecified	16. (extra text)	NA
1566	2024	post	School 2	low_deprivation_location	NA	unspecified	16. (extra text)	NA
1567	2024	post	School 2	low_deprivation_location	NA	unspecified	16. (extra text)	NA
1568	2024	post	School 2	low_deprivation_location	NA	unspecified	16. (extra text)	NA
1569	2024	post	School 2	low_deprivation_location	NA	unspecified	16. (extra text)	NA
1570	2024	post	School 2	low_deprivation_location	NA	unspecified	16. (extra text)	NA
1571	2024	post	School 2	low_deprivation_location	NA	unspecified	16. (extra text)	NA
1572	2024	post	School 2	low_deprivation_location	NA	unspecified	16. (extra text)	NA
1573	2024	post	School 2	low_deprivation_location	NA	unspecified	16. (extra text)	NA
2071	2024	post	School 2	low_deprivation_location	NA	unspecified	16. (extra text)	NA
2072	2024	post	School 2	low_deprivation_location	NA	unspecified	16. (extra text)	NA
2073	2024	post	School 2	low_deprivation_location	NA	unspecified	16. (extra text)	NA
2074	2024	post	School 2	low_deprivation_location	NA	unspecified	16. (extra text)	NA
2075	2024	post	School 2	low_deprivation_location	NA	unspecified	16. (extra text)	NA
2076	2024	post	School 2	low_deprivation_location	NA	unspecified	16. (extra text)	NA
2077	2024	post	School 2	low_deprivation_location	NA	unspecified	16. (extra text)	NA
2078	2024	post	School 2	low_deprivation_location	NA	unspecified	16. (extra text)	NA
2079	2024	post	School 2	low_deprivation_location	NA	unspecified	16. (extra text)	NA
2080	2024	post	School 2	low_deprivation_location	NA	unspecified	16. (extra text)	NA
2081	2024	post	School 2	low_deprivation_location	NA	unspecified	16. (extra text)	NA
2082	2024	post	School 2	low_deprivation_location	NA	unspecified	16. (extra text)	NA
2083	2024	post	School 2	low_deprivation_location	NA	unspecified	16. (extra text)	NA
2084	2024	post	School 2	low_deprivation_location	NA	unspecified	16. (extra text)	NA
2085	2024	post	School 2	low_deprivation_location	NA	unspecified	16. (extra text)	NA
2086	2024	post	School 2	low_deprivation_location	NA	unspecified	16. (extra text)	NA
2087	2024	post	School 2	low_deprivation_location	NA	unspecified	16. (extra text)	NA
2088	2024	post	School 2	low_deprivation_location	NA	unspecified	16. (extra text)	NA
2089	2024	post	School 2	low_deprivation_location	NA	unspecified	16. (extra text)	NA
2090	2024	post	School 2	low_deprivation_location	NA	unspecified	16. (extra text)	NA
2091	2024	post	School 2	low_deprivation_location	NA	unspecified	16. (extra text)	NA
2092	2024	post	School 2	low_deprivation_location	NA	unspecified	16. (extra text)	NA
2093	2024	post	School 2	low_deprivation_location	NA	unspecified	16. (extra text)	NA
2236	2024	post	School 1	high_deprivation_location	NA	unspecified	16. (extra text)	NA
2237	2024	post	School 1	high_deprivation_location	NA	unspecified	16. (extra text)	NA
2238	2024	post	School 1	high_deprivation_location	NA	unspecified	16. (extra text)	NA
2684	2024	post	School 1	high_deprivation_location	NA	unspecified	16. (extra text)	NA
2685	2024	post	School 1	high_deprivation_location	NA	unspecified	16. (extra text)	NA
2686	2024	post	School 1	high_deprivation_location	NA	unspecified	16. (extra text)	NA
2687	2024	post	School 1	high_deprivation_location	NA	unspecified	16. (extra text)	NA
2688	2024	post	School 1	high_deprivation_location	NA	unspecified	16. (extra text)	NA
2689	2024	post	School 1	high_deprivation_location	NA	unspecified	16. (extra text)	NA
2690	2024	post	School 1	high_deprivation_location	NA	unspecified	16. (extra text)	NA
2691	2024	post	School 1	high_deprivation_location	NA	unspecified	16. (extra text)	NA
2692	2024	post	School 1	high_deprivation_location	NA	unspecified	16. (extra text)	NA
2693	2024	post	School 1	high_deprivation_location	NA	unspecified	16. (extra text)	NA
2694	2024	post	School 1	high_deprivation_location	NA	unspecified	16. (extra text)	NA
2695	2024	post	School 1	high_deprivation_location	NA	unspecified	16. (extra text)	NA
2696	2024	post	School 1	high_deprivation_location	NA	unspecified	16. (extra text)	NA
2697	2024	post	School 1	high_deprivation_location	NA	unspecified	16. (extra text)	NA
2698	2024	post	School 1	high_deprivation_location	NA	unspecified	16. (extra text)	NA
2699	2024	post	School 1	high_deprivation_location	NA	unspecified	16. (extra text)	NA
2700	2024	post	School 1	high_deprivation_location	NA	unspecified	16. (extra text)	NA
2701	2024	post	School 1	high_deprivation_location	NA	unspecified	16. (extra text)	NA
2702	2024	post	School 1	high_deprivation_location	NA	unspecified	16. (extra text)	NA
2703	2024	post	School 1	high_deprivation_location	NA	unspecified	16. (extra text)	NA
2704	2024	post	School 1	high_deprivation_location	NA	unspecified	16. (extra text)	NA
2705	2024	post	School 1	high_deprivation_location	NA	unspecified	16. (extra text)	NA
2706	2024	post	School 1	high_deprivation_location	NA	unspecified	16. (extra text)	NA
3222	2024	post	School 1	high_deprivation_location	NA	unspecified	16. (extra text)	NA
3223	2024	post	School 1	high_deprivation_location	NA	unspecified	16. (extra text)	NA
3224	2024	post	School 1	high_deprivation_location	NA	unspecified	16. (extra text)	NA
3225	2024	post	School 1	high_deprivation_location	NA	unspecified	16. (extra text)	NA
3226	2024	post	School 1	high_deprivation_location	NA	unspecified	16. (extra text)	NA
3227	2024	post	School 1	high_deprivation_location	NA	unspecified	16. (extra text)	NA
3228	2024	post	School 1	high_deprivation_location	NA	unspecified	16. (extra text)	NA
3229	2024	post	School 1	high_deprivation_location	NA	unspecified	16. (extra text)	NA
3230	2024	post	School 1	high_deprivation_location	NA	unspecified	16. (extra text)	NA
3231	2024	post	School 1	high_deprivation_location	NA	unspecified	16. (extra text)	NA
3232	2024	post	School 1	high_deprivation_location	NA	unspecified	16. (extra text)	NA
3233	2024	post	School 1	high_deprivation_location	NA	unspecified	16. (extra text)	NA
3234	2024	post	School 1	high_deprivation_location	NA	unspecified	16. (extra text)	NA
3235	2024	post	School 1	high_deprivation_location	NA	unspecified	16. (extra text)	NA
3236	2024	post	School 1	high_deprivation_location	NA	unspecified	16. (extra text)	NA
3237	2024	post	School 1	high_deprivation_location	NA	unspecified	16. (extra text)	NA
3238	2024	post	School 1	high_deprivation_location	NA	unspecified	16. (extra text)	NA
3239	2024	post	School 1	high_deprivation_location	NA	unspecified	16. (extra text)	NA
3240	2024	post	School 1	high_deprivation_location	NA	unspecified	16. (extra text)	NA
3241	2024	post	School 1	high_deprivation_location	NA	unspecified	16. (extra text)	NA
3242	2024	post	School 1	high_deprivation_location	NA	unspecified	16. (extra text)	NA
3243	2024	post	School 1	high_deprivation_location	NA	unspecified	16. (extra text)	NA
3244	2024	post	School 1	high_deprivation_location	NA	unspecified	16. (extra text)	NA
517	2024	post	School 3	low_deprivation_location	NA	unspecified	16. Did you learn anything new during the Science Fun Day?	don't know
518	2024	post	School 3	low_deprivation_location	NA	unspecified	16. Did you learn anything new during the Science Fun Day?	don't know
1206	2024	post	School 2	low_deprivation_location	NA	unspecified	16. Did you learn anything new during the Science Fun Day?	don't know
1555	2024	post	School 2	low_deprivation_location	NA	unspecified	16. Did you learn anything new during the Science Fun Day?	don't know
1556	2024	post	School 2	low_deprivation_location	NA	unspecified	16. Did you learn anything new during the Science Fun Day?	don't know
1557	2024	post	School 2	low_deprivation_location	NA	unspecified	16. Did you learn anything new during the Science Fun Day?	don't know
2068	2024	post	School 2	low_deprivation_location	NA	unspecified	16. Did you learn anything new during the Science Fun Day?	don't know
2069	2024	post	School 2	low_deprivation_location	NA	unspecified	16. Did you learn anything new during the Science Fun Day?	don't know
2070	2024	post	School 2	low_deprivation_location	NA	unspecified	16. Did you learn anything new during the Science Fun Day?	don't know
2235	2024	post	School 1	high_deprivation_location	NA	unspecified	16. Did you learn anything new during the Science Fun Day?	don't know
2682	2024	post	School 1	high_deprivation_location	NA	unspecified	16. Did you learn anything new during the Science Fun Day?	don't know
2683	2024	post	School 1	high_deprivation_location	NA	unspecified	16. Did you learn anything new during the Science Fun Day?	don't know
3220	2024	post	School 1	high_deprivation_location	NA	unspecified	16. Did you learn anything new during the Science Fun Day?	don't know
3221	2024	post	School 1	high_deprivation_location	NA	unspecified	16. Did you learn anything new during the Science Fun Day?	don't know
4802	2025	post	School 4	high_deprivation_location	NA	unspecified	16. Did you learn anything new during the Science Fun Day?	don't know
4803	2025	post	School 4	high_deprivation_location	NA	unspecified	16. Did you learn anything new during the Science Fun Day?	don't know
5020	2025	post	School 4	high_deprivation_location	9	male	16. Did you learn anything new during the Science Fun Day?	don't know
5185	2025	post	School 4	high_deprivation_location	9	male	16. Did you learn anything new during the Science Fun Day?	don't know
5652	2025	post	School 4	high_deprivation_location	9	female	16. Did you learn anything new during the Science Fun Day?	don't know
5653	2025	post	School 4	high_deprivation_location	9	female	16. Did you learn anything new during the Science Fun Day?	don't know
5817	2025	post	School 4	high_deprivation_location	10	male	16. Did you learn anything new during the Science Fun Day?	don't know
5979	2025	post	School 6	low_deprivation_location	10	male	16. Did you learn anything new during the Science Fun Day?	don't know
6273	2025	post	School 6	low_deprivation_location	9	female	16. Did you learn anything new during the Science Fun Day?	don't know
6437	2025	post	School 6	low_deprivation_location	10	male	16. Did you learn anything new during the Science Fun Day?	don't know
6438	2025	post	School 6	low_deprivation_location	10	male	16. Did you learn anything new during the Science Fun Day?	don't know
1190	2024	post	School 2	low_deprivation_location	NA	unspecified	16. Did you learn anything new during the Science Fun Day?	NA
1191	2024	post	School 2	low_deprivation_location	NA	unspecified	16. Did you learn anything new during the Science Fun Day?	NA
1542	2024	post	School 2	low_deprivation_location	NA	unspecified	16. Did you learn anything new during the Science Fun Day?	NA
3199	2024	post	School 1	high_deprivation_location	NA	unspecified	16. Did you learn anything new during the Science Fun Day?	NA
3746	2025	post	School 3	low_deprivation_location	9	female	16. Did you learn anything new during the Science Fun Day?	NA
4801	2025	post	School 4	high_deprivation_location	NA	unspecified	16. Did you learn anything new during the Science Fun Day?	NA
5590	2025	post	School 4	high_deprivation_location	9	female	16. Did you learn anything new during the Science Fun Day?	NA
5816	2025	post	School 4	high_deprivation_location	10	male	16. Did you learn anything new during the Science Fun Day?	NA
5958	2025	post	School 6	low_deprivation_location	10	female	16. Did you learn anything new during the Science Fun Day?	NA
6235	2025	post	School 6	low_deprivation_location	9	male	16. Did you learn anything new during the Science Fun Day?	NA
6436	2025	post	School 6	low_deprivation_location	10	male	16. Did you learn anything new during the Science Fun Day?	NA
499	2024	post	School 3	low_deprivation_location	NA	unspecified	16. Did you learn anything new during the Science Fun Day?	no
928	2024	post	School 3	low_deprivation_location	NA	unspecified	16. Did you learn anything new during the Science Fun Day?	no
1543	2024	post	School 2	low_deprivation_location	NA	unspecified	16. Did you learn anything new during the Science Fun Day?	no
2658	2024	post	School 1	high_deprivation_location	NA	unspecified	16. Did you learn anything new during the Science Fun Day?	no
2659	2024	post	School 1	high_deprivation_location	NA	unspecified	16. Did you learn anything new during the Science Fun Day?	no
101	2024	post	School 3	low_deprivation_location	NA	unspecified	16. Did you learn anything new during the Science Fun Day?	yes
102	2024	post	School 3	low_deprivation_location	NA	unspecified	16. Did you learn anything new during the Science Fun Day?	yes
103	2024	post	School 3	low_deprivation_location	NA	unspecified	16. Did you learn anything new during the Science Fun Day?	yes
104	2024	post	School 3	low_deprivation_location	NA	unspecified	16. Did you learn anything new during the Science Fun Day?	yes
105	2024	post	School 3	low_deprivation_location	NA	unspecified	16. Did you learn anything new during the Science Fun Day?	yes
106	2024	post	School 3	low_deprivation_location	NA	unspecified	16. Did you learn anything new during the Science Fun Day?	yes
107	2024	post	School 3	low_deprivation_location	NA	unspecified	16. Did you learn anything new during the Science Fun Day?	yes
108	2024	post	School 3	low_deprivation_location	NA	unspecified	16. Did you learn anything new during the Science Fun Day?	yes
109	2024	post	School 3	low_deprivation_location	NA	unspecified	16. Did you learn anything new during the Science Fun Day?	yes
500	2024	post	School 3	low_deprivation_location	NA	unspecified	16. Did you learn anything new during the Science Fun Day?	yes
501	2024	post	School 3	low_deprivation_location	NA	unspecified	16. Did you learn anything new during the Science Fun Day?	yes
502	2024	post	School 3	low_deprivation_location	NA	unspecified	16. Did you learn anything new during the Science Fun Day?	yes
503	2024	post	School 3	low_deprivation_location	NA	unspecified	16. Did you learn anything new during the Science Fun Day?	yes
504	2024	post	School 3	low_deprivation_location	NA	unspecified	16. Did you learn anything new during the Science Fun Day?	yes
505	2024	post	School 3	low_deprivation_location	NA	unspecified	16. Did you learn anything new during the Science Fun Day?	yes
506	2024	post	School 3	low_deprivation_location	NA	unspecified	16. Did you learn anything new during the Science Fun Day?	yes
507	2024	post	School 3	low_deprivation_location	NA	unspecified	16. Did you learn anything new during the Science Fun Day?	yes
508	2024	post	School 3	low_deprivation_location	NA	unspecified	16. Did you learn anything new during the Science Fun Day?	yes
509	2024	post	School 3	low_deprivation_location	NA	unspecified	16. Did you learn anything new during the Science Fun Day?	yes
510	2024	post	School 3	low_deprivation_location	NA	unspecified	16. Did you learn anything new during the Science Fun Day?	yes
511	2024	post	School 3	low_deprivation_location	NA	unspecified	16. Did you learn anything new during the Science Fun Day?	yes
512	2024	post	School 3	low_deprivation_location	NA	unspecified	16. Did you learn anything new during the Science Fun Day?	yes
513	2024	post	School 3	low_deprivation_location	NA	unspecified	16. Did you learn anything new during the Science Fun Day?	yes
514	2024	post	School 3	low_deprivation_location	NA	unspecified	16. Did you learn anything new during the Science Fun Day?	yes
515	2024	post	School 3	low_deprivation_location	NA	unspecified	16. Did you learn anything new during the Science Fun Day?	yes
516	2024	post	School 3	low_deprivation_location	NA	unspecified	16. Did you learn anything new during the Science Fun Day?	yes
929	2024	post	School 3	low_deprivation_location	NA	unspecified	16. Did you learn anything new during the Science Fun Day?	yes
930	2024	post	School 3	low_deprivation_location	NA	unspecified	16. Did you learn anything new during the Science Fun Day?	yes
931	2024	post	School 3	low_deprivation_location	NA	unspecified	16. Did you learn anything new during the Science Fun Day?	yes
932	2024	post	School 3	low_deprivation_location	NA	unspecified	16. Did you learn anything new during the Science Fun Day?	yes
933	2024	post	School 3	low_deprivation_location	NA	unspecified	16. Did you learn anything new during the Science Fun Day?	yes
934	2024	post	School 3	low_deprivation_location	NA	unspecified	16. Did you learn anything new during the Science Fun Day?	yes
935	2024	post	School 3	low_deprivation_location	NA	unspecified	16. Did you learn anything new during the Science Fun Day?	yes
936	2024	post	School 3	low_deprivation_location	NA	unspecified	16. Did you learn anything new during the Science Fun Day?	yes
937	2024	post	School 3	low_deprivation_location	NA	unspecified	16. Did you learn anything new during the Science Fun Day?	yes
938	2024	post	School 3	low_deprivation_location	NA	unspecified	16. Did you learn anything new during the Science Fun Day?	yes
939	2024	post	School 3	low_deprivation_location	NA	unspecified	16. Did you learn anything new during the Science Fun Day?	yes
940	2024	post	School 3	low_deprivation_location	NA	unspecified	16. Did you learn anything new during the Science Fun Day?	yes
941	2024	post	School 3	low_deprivation_location	NA	unspecified	16. Did you learn anything new during the Science Fun Day?	yes
942	2024	post	School 3	low_deprivation_location	NA	unspecified	16. Did you learn anything new during the Science Fun Day?	yes
943	2024	post	School 3	low_deprivation_location	NA	unspecified	16. Did you learn anything new during the Science Fun Day?	yes
1192	2024	post	School 2	low_deprivation_location	NA	unspecified	16. Did you learn anything new during the Science Fun Day?	yes
1193	2024	post	School 2	low_deprivation_location	NA	unspecified	16. Did you learn anything new during the Science Fun Day?	yes
1194	2024	post	School 2	low_deprivation_location	NA	unspecified	16. Did you learn anything new during the Science Fun Day?	yes
1195	2024	post	School 2	low_deprivation_location	NA	unspecified	16. Did you learn anything new during the Science Fun Day?	yes
1196	2024	post	School 2	low_deprivation_location	NA	unspecified	16. Did you learn anything new during the Science Fun Day?	yes
1197	2024	post	School 2	low_deprivation_location	NA	unspecified	16. Did you learn anything new during the Science Fun Day?	yes
1198	2024	post	School 2	low_deprivation_location	NA	unspecified	16. Did you learn anything new during the Science Fun Day?	yes
1199	2024	post	School 2	low_deprivation_location	NA	unspecified	16. Did you learn anything new during the Science Fun Day?	yes
1200	2024	post	School 2	low_deprivation_location	NA	unspecified	16. Did you learn anything new during the Science Fun Day?	yes
1201	2024	post	School 2	low_deprivation_location	NA	unspecified	16. Did you learn anything new during the Science Fun Day?	yes
1202	2024	post	School 2	low_deprivation_location	NA	unspecified	16. Did you learn anything new during the Science Fun Day?	yes
1203	2024	post	School 2	low_deprivation_location	NA	unspecified	16. Did you learn anything new during the Science Fun Day?	yes
1204	2024	post	School 2	low_deprivation_location	NA	unspecified	16. Did you learn anything new during the Science Fun Day?	yes
1205	2024	post	School 2	low_deprivation_location	NA	unspecified	16. Did you learn anything new during the Science Fun Day?	yes
1544	2024	post	School 2	low_deprivation_location	NA	unspecified	16. Did you learn anything new during the Science Fun Day?	yes
1545	2024	post	School 2	low_deprivation_location	NA	unspecified	16. Did you learn anything new during the Science Fun Day?	yes
1546	2024	post	School 2	low_deprivation_location	NA	unspecified	16. Did you learn anything new during the Science Fun Day?	yes
1547	2024	post	School 2	low_deprivation_location	NA	unspecified	16. Did you learn anything new during the Science Fun Day?	yes
1548	2024	post	School 2	low_deprivation_location	NA	unspecified	16. Did you learn anything new during the Science Fun Day?	yes
1549	2024	post	School 2	low_deprivation_location	NA	unspecified	16. Did you learn anything new during the Science Fun Day?	yes
1550	2024	post	School 2	low_deprivation_location	NA	unspecified	16. Did you learn anything new during the Science Fun Day?	yes
1551	2024	post	School 2	low_deprivation_location	NA	unspecified	16. Did you learn anything new during the Science Fun Day?	yes
1552	2024	post	School 2	low_deprivation_location	NA	unspecified	16. Did you learn anything new during the Science Fun Day?	yes
1553	2024	post	School 2	low_deprivation_location	NA	unspecified	16. Did you learn anything new during the Science Fun Day?	yes
1554	2024	post	School 2	low_deprivation_location	NA	unspecified	16. Did you learn anything new during the Science Fun Day?	yes
2048	2024	post	School 2	low_deprivation_location	NA	unspecified	16. Did you learn anything new during the Science Fun Day?	yes
2049	2024	post	School 2	low_deprivation_location	NA	unspecified	16. Did you learn anything new during the Science Fun Day?	yes
2050	2024	post	School 2	low_deprivation_location	NA	unspecified	16. Did you learn anything new during the Science Fun Day?	yes
2051	2024	post	School 2	low_deprivation_location	NA	unspecified	16. Did you learn anything new during the Science Fun Day?	yes
2052	2024	post	School 2	low_deprivation_location	NA	unspecified	16. Did you learn anything new during the Science Fun Day?	yes
2053	2024	post	School 2	low_deprivation_location	NA	unspecified	16. Did you learn anything new during the Science Fun Day?	yes
2054	2024	post	School 2	low_deprivation_location	NA	unspecified	16. Did you learn anything new during the Science Fun Day?	yes
2055	2024	post	School 2	low_deprivation_location	NA	unspecified	16. Did you learn anything new during the Science Fun Day?	yes
2056	2024	post	School 2	low_deprivation_location	NA	unspecified	16. Did you learn anything new during the Science Fun Day?	yes
2057	2024	post	School 2	low_deprivation_location	NA	unspecified	16. Did you learn anything new during the Science Fun Day?	yes
2058	2024	post	School 2	low_deprivation_location	NA	unspecified	16. Did you learn anything new during the Science Fun Day?	yes
2059	2024	post	School 2	low_deprivation_location	NA	unspecified	16. Did you learn anything new during the Science Fun Day?	yes
2060	2024	post	School 2	low_deprivation_location	NA	unspecified	16. Did you learn anything new during the Science Fun Day?	yes
2061	2024	post	School 2	low_deprivation_location	NA	unspecified	16. Did you learn anything new during the Science Fun Day?	yes
2062	2024	post	School 2	low_deprivation_location	NA	unspecified	16. Did you learn anything new during the Science Fun Day?	yes
2063	2024	post	School 2	low_deprivation_location	NA	unspecified	16. Did you learn anything new during the Science Fun Day?	yes
2064	2024	post	School 2	low_deprivation_location	NA	unspecified	16. Did you learn anything new during the Science Fun Day?	yes
2065	2024	post	School 2	low_deprivation_location	NA	unspecified	16. Did you learn anything new during the Science Fun Day?	yes
2066	2024	post	School 2	low_deprivation_location	NA	unspecified	16. Did you learn anything new during the Science Fun Day?	yes
2067	2024	post	School 2	low_deprivation_location	NA	unspecified	16. Did you learn anything new during the Science Fun Day?	yes
2233	2024	post	School 1	high_deprivation_location	NA	unspecified	16. Did you learn anything new during the Science Fun Day?	yes
2234	2024	post	School 1	high_deprivation_location	NA	unspecified	16. Did you learn anything new during the Science Fun Day?	yes
2660	2024	post	School 1	high_deprivation_location	NA	unspecified	16. Did you learn anything new during the Science Fun Day?	yes
2661	2024	post	School 1	high_deprivation_location	NA	unspecified	16. Did you learn anything new during the Science Fun Day?	yes
2662	2024	post	School 1	high_deprivation_location	NA	unspecified	16. Did you learn anything new during the Science Fun Day?	yes
2663	2024	post	School 1	high_deprivation_location	NA	unspecified	16. Did you learn anything new during the Science Fun Day?	yes
2664	2024	post	School 1	high_deprivation_location	NA	unspecified	16. Did you learn anything new during the Science Fun Day?	yes
2665	2024	post	School 1	high_deprivation_location	NA	unspecified	16. Did you learn anything new during the Science Fun Day?	yes
2666	2024	post	School 1	high_deprivation_location	NA	unspecified	16. Did you learn anything new during the Science Fun Day?	yes
2667	2024	post	School 1	high_deprivation_location	NA	unspecified	16. Did you learn anything new during the Science Fun Day?	yes
2668	2024	post	School 1	high_deprivation_location	NA	unspecified	16. Did you learn anything new during the Science Fun Day?	yes
2669	2024	post	School 1	high_deprivation_location	NA	unspecified	16. Did you learn anything new during the Science Fun Day?	yes
2670	2024	post	School 1	high_deprivation_location	NA	unspecified	16. Did you learn anything new during the Science Fun Day?	yes
2671	2024	post	School 1	high_deprivation_location	NA	unspecified	16. Did you learn anything new during the Science Fun Day?	yes
2672	2024	post	School 1	high_deprivation_location	NA	unspecified	16. Did you learn anything new during the Science Fun Day?	yes
2673	2024	post	School 1	high_deprivation_location	NA	unspecified	16. Did you learn anything new during the Science Fun Day?	yes
2674	2024	post	School 1	high_deprivation_location	NA	unspecified	16. Did you learn anything new during the Science Fun Day?	yes
2675	2024	post	School 1	high_deprivation_location	NA	unspecified	16. Did you learn anything new during the Science Fun Day?	yes
2676	2024	post	School 1	high_deprivation_location	NA	unspecified	16. Did you learn anything new during the Science Fun Day?	yes
2677	2024	post	School 1	high_deprivation_location	NA	unspecified	16. Did you learn anything new during the Science Fun Day?	yes
2678	2024	post	School 1	high_deprivation_location	NA	unspecified	16. Did you learn anything new during the Science Fun Day?	yes
2679	2024	post	School 1	high_deprivation_location	NA	unspecified	16. Did you learn anything new during the Science Fun Day?	yes
2680	2024	post	School 1	high_deprivation_location	NA	unspecified	16. Did you learn anything new during the Science Fun Day?	yes
2681	2024	post	School 1	high_deprivation_location	NA	unspecified	16. Did you learn anything new during the Science Fun Day?	yes
3200	2024	post	School 1	high_deprivation_location	NA	unspecified	16. Did you learn anything new during the Science Fun Day?	yes
3201	2024	post	School 1	high_deprivation_location	NA	unspecified	16. Did you learn anything new during the Science Fun Day?	yes
3202	2024	post	School 1	high_deprivation_location	NA	unspecified	16. Did you learn anything new during the Science Fun Day?	yes
3203	2024	post	School 1	high_deprivation_location	NA	unspecified	16. Did you learn anything new during the Science Fun Day?	yes
3204	2024	post	School 1	high_deprivation_location	NA	unspecified	16. Did you learn anything new during the Science Fun Day?	yes
3205	2024	post	School 1	high_deprivation_location	NA	unspecified	16. Did you learn anything new during the Science Fun Day?	yes
3206	2024	post	School 1	high_deprivation_location	NA	unspecified	16. Did you learn anything new during the Science Fun Day?	yes
3207	2024	post	School 1	high_deprivation_location	NA	unspecified	16. Did you learn anything new during the Science Fun Day?	yes
3208	2024	post	School 1	high_deprivation_location	NA	unspecified	16. Did you learn anything new during the Science Fun Day?	yes
3209	2024	post	School 1	high_deprivation_location	NA	unspecified	16. Did you learn anything new during the Science Fun Day?	yes
3210	2024	post	School 1	high_deprivation_location	NA	unspecified	16. Did you learn anything new during the Science Fun Day?	yes
3211	2024	post	School 1	high_deprivation_location	NA	unspecified	16. Did you learn anything new during the Science Fun Day?	yes
3212	2024	post	School 1	high_deprivation_location	NA	unspecified	16. Did you learn anything new during the Science Fun Day?	yes
3213	2024	post	School 1	high_deprivation_location	NA	unspecified	16. Did you learn anything new during the Science Fun Day?	yes
3214	2024	post	School 1	high_deprivation_location	NA	unspecified	16. Did you learn anything new during the Science Fun Day?	yes
3215	2024	post	School 1	high_deprivation_location	NA	unspecified	16. Did you learn anything new during the Science Fun Day?	yes
3216	2024	post	School 1	high_deprivation_location	NA	unspecified	16. Did you learn anything new during the Science Fun Day?	yes
3217	2024	post	School 1	high_deprivation_location	NA	unspecified	16. Did you learn anything new during the Science Fun Day?	yes
3218	2024	post	School 1	high_deprivation_location	NA	unspecified	16. Did you learn anything new during the Science Fun Day?	yes
3219	2024	post	School 1	high_deprivation_location	NA	unspecified	16. Did you learn anything new during the Science Fun Day?	yes
3390	2025	post	School 3	low_deprivation_location	8	male	16. Did you learn anything new during the Science Fun Day?	yes
3391	2025	post	School 3	low_deprivation_location	8	male	16. Did you learn anything new during the Science Fun Day?	yes
3424	2025	post	School 3	low_deprivation_location	8	female	16. Did you learn anything new during the Science Fun Day?	yes
3454	2025	post	School 3	low_deprivation_location	8	male	16. Did you learn anything new during the Science Fun Day?	yes
3455	2025	post	School 3	low_deprivation_location	8	male	16. Did you learn anything new during the Science Fun Day?	yes
3456	2025	post	School 3	low_deprivation_location	8	male	16. Did you learn anything new during the Science Fun Day?	yes
3480	2025	post	School 3	low_deprivation_location	9	unspecified	16. Did you learn anything new during the Science Fun Day?	yes
3522	2025	post	School 3	low_deprivation_location	9	male	16. Did you learn anything new during the Science Fun Day?	yes
3544	2025	post	School 3	low_deprivation_location	NA	unspecified	16. Did you learn anything new during the Science Fun Day?	yes
3545	2025	post	School 3	low_deprivation_location	NA	unspecified	16. Did you learn anything new during the Science Fun Day?	yes
3585	2025	post	School 3	low_deprivation_location	8	female	16. Did you learn anything new during the Science Fun Day?	yes
3643	2025	post	School 3	low_deprivation_location	9	male	16. Did you learn anything new during the Science Fun Day?	yes
3644	2025	post	School 3	low_deprivation_location	9	male	16. Did you learn anything new during the Science Fun Day?	yes
3645	2025	post	School 3	low_deprivation_location	9	male	16. Did you learn anything new during the Science Fun Day?	yes
3690	2025	post	School 3	low_deprivation_location	9	male	16. Did you learn anything new during the Science Fun Day?	yes
3704	2025	post	School 3	low_deprivation_location	NA	unspecified	16. Did you learn anything new during the Science Fun Day?	yes
3726	2025	post	School 3	low_deprivation_location	9	male	16. Did you learn anything new during the Science Fun Day?	yes
3727	2025	post	School 3	low_deprivation_location	9	male	16. Did you learn anything new during the Science Fun Day?	yes
3817	2025	post	School 5	high_deprivation_location	NA	unspecified	16. Did you learn anything new during the Science Fun Day?	yes
3818	2025	post	School 5	high_deprivation_location	NA	unspecified	16. Did you learn anything new during the Science Fun Day?	yes
3851	2025	post	School 5	high_deprivation_location	9	female	16. Did you learn anything new during the Science Fun Day?	yes
3865	2025	post	School 5	high_deprivation_location	9	female	16. Did you learn anything new during the Science Fun Day?	yes
3886	2025	post	School 5	high_deprivation_location	10	female	16. Did you learn anything new during the Science Fun Day?	yes
3936	2025	post	School 5	high_deprivation_location	NA	unspecified	16. Did you learn anything new during the Science Fun Day?	yes
3937	2025	post	School 5	high_deprivation_location	NA	unspecified	16. Did you learn anything new during the Science Fun Day?	yes
3956	2025	post	School 5	high_deprivation_location	9	male	16. Did you learn anything new during the Science Fun Day?	yes
3978	2025	post	School 5	high_deprivation_location	9	female	16. Did you learn anything new during the Science Fun Day?	yes
3979	2025	post	School 5	high_deprivation_location	9	female	16. Did you learn anything new during the Science Fun Day?	yes
4028	2025	post	School 5	high_deprivation_location	10	male	16. Did you learn anything new during the Science Fun Day?	yes
4029	2025	post	School 5	high_deprivation_location	10	male	16. Did you learn anything new during the Science Fun Day?	yes
4030	2025	post	School 5	high_deprivation_location	10	male	16. Did you learn anything new during the Science Fun Day?	yes
4082	2025	post	School 5	high_deprivation_location	9	male	16. Did you learn anything new during the Science Fun Day?	yes
4103	2025	post	School 5	high_deprivation_location	9	male	16. Did you learn anything new during the Science Fun Day?	yes
4117	2025	post	School 5	high_deprivation_location	10	female	16. Did you learn anything new during the Science Fun Day?	yes
4155	2025	post	School 5	high_deprivation_location	10	female	16. Did you learn anything new during the Science Fun Day?	yes
4156	2025	post	School 5	high_deprivation_location	10	female	16. Did you learn anything new during the Science Fun Day?	yes
4157	2025	post	School 5	high_deprivation_location	10	female	16. Did you learn anything new during the Science Fun Day?	yes
4158	2025	post	School 5	high_deprivation_location	10	female	16. Did you learn anything new during the Science Fun Day?	yes
4202	2025	post	School 5	high_deprivation_location	10	male	16. Did you learn anything new during the Science Fun Day?	yes
4203	2025	post	School 5	high_deprivation_location	10	male	16. Did you learn anything new during the Science Fun Day?	yes
4237	2025	post	School 7	high_deprivation_location	NA	unspecified	16. Did you learn anything new during the Science Fun Day?	yes
4238	2025	post	School 7	high_deprivation_location	NA	unspecified	16. Did you learn anything new during the Science Fun Day?	yes
4279	2025	post	School 7	high_deprivation_location	9	male	16. Did you learn anything new during the Science Fun Day?	yes
4280	2025	post	School 7	high_deprivation_location	9	male	16. Did you learn anything new during the Science Fun Day?	yes
4313	2025	post	School 7	high_deprivation_location	9	female	16. Did you learn anything new during the Science Fun Day?	yes
4363	2025	post	School 7	high_deprivation_location	9	male	16. Did you learn anything new during the Science Fun Day?	yes
4364	2025	post	School 7	high_deprivation_location	9	male	16. Did you learn anything new during the Science Fun Day?	yes
4383	2025	post	School 7	high_deprivation_location	10	unspecified	16. Did you learn anything new during the Science Fun Day?	yes
4411	2025	post	School 7	high_deprivation_location	10	female	16. Did you learn anything new during the Science Fun Day?	yes
4484	2025	post	School 7	high_deprivation_location	10	female	16. Did you learn anything new during the Science Fun Day?	yes
4485	2025	post	School 7	high_deprivation_location	10	female	16. Did you learn anything new during the Science Fun Day?	yes
4486	2025	post	School 7	high_deprivation_location	10	female	16. Did you learn anything new during the Science Fun Day?	yes
4487	2025	post	School 7	high_deprivation_location	10	female	16. Did you learn anything new during the Science Fun Day?	yes
4544	2025	post	School 7	high_deprivation_location	9	female	16. Did you learn anything new during the Science Fun Day?	yes
4558	2025	post	School 7	high_deprivation_location	9	male	16. Did you learn anything new during the Science Fun Day?	yes
4572	2025	post	School 7	high_deprivation_location	10	male	16. Did you learn anything new during the Science Fun Day?	yes
4602	2025	post	School 7	high_deprivation_location	10	male	16. Did you learn anything new during the Science Fun Day?	yes
4603	2025	post	School 7	high_deprivation_location	10	male	16. Did you learn anything new during the Science Fun Day?	yes
4604	2025	post	School 7	high_deprivation_location	10	male	16. Did you learn anything new during the Science Fun Day?	yes
4635	2025	post	School 7	high_deprivation_location	9	male	16. Did you learn anything new during the Science Fun Day?	yes
4664	2025	post	School 7	high_deprivation_location	10	female	16. Did you learn anything new during the Science Fun Day?	yes
4665	2025	post	School 7	high_deprivation_location	10	female	16. Did you learn anything new during the Science Fun Day?	yes
4706	2025	post	School 7	high_deprivation_location	10	female	16. Did you learn anything new during the Science Fun Day?	yes
4707	2025	post	School 7	high_deprivation_location	10	female	16. Did you learn anything new during the Science Fun Day?	yes
4733	2025	post	School 7	high_deprivation_location	10	male	16. Did you learn anything new during the Science Fun Day?	yes
4804	2025	post	School 4	high_deprivation_location	NA	unspecified	16. Did you learn anything new during the Science Fun Day?	yes
4805	2025	post	School 4	high_deprivation_location	NA	unspecified	16. Did you learn anything new during the Science Fun Day?	yes
4806	2025	post	School 4	high_deprivation_location	NA	unspecified	16. Did you learn anything new during the Science Fun Day?	yes
4883	2025	post	School 4	high_deprivation_location	9	male	16. Did you learn anything new during the Science Fun Day?	yes
4884	2025	post	School 4	high_deprivation_location	9	male	16. Did you learn anything new during the Science Fun Day?	yes
4885	2025	post	School 4	high_deprivation_location	9	male	16. Did you learn anything new during the Science Fun Day?	yes
4886	2025	post	School 4	high_deprivation_location	9	male	16. Did you learn anything new during the Science Fun Day?	yes
4929	2025	post	School 4	high_deprivation_location	10	male	16. Did you learn anything new during the Science Fun Day?	yes
4980	2025	post	School 4	high_deprivation_location	NA	unspecified	16. Did you learn anything new during the Science Fun Day?	yes
4981	2025	post	School 4	high_deprivation_location	NA	unspecified	16. Did you learn anything new during the Science Fun Day?	yes
4982	2025	post	School 4	high_deprivation_location	NA	unspecified	16. Did you learn anything new during the Science Fun Day?	yes
5064	2025	post	School 4	high_deprivation_location	9	female	16. Did you learn anything new during the Science Fun Day?	yes
5065	2025	post	School 4	high_deprivation_location	9	female	16. Did you learn anything new during the Science Fun Day?	yes
5066	2025	post	School 4	high_deprivation_location	9	female	16. Did you learn anything new during the Science Fun Day?	yes
5186	2025	post	School 4	high_deprivation_location	9	male	16. Did you learn anything new during the Science Fun Day?	yes
5187	2025	post	School 4	high_deprivation_location	9	male	16. Did you learn anything new during the Science Fun Day?	yes
5188	2025	post	School 4	high_deprivation_location	9	male	16. Did you learn anything new during the Science Fun Day?	yes
5189	2025	post	School 4	high_deprivation_location	9	male	16. Did you learn anything new during the Science Fun Day?	yes
5230	2025	post	School 4	high_deprivation_location	10	unspecified	16. Did you learn anything new during the Science Fun Day?	yes
5251	2025	post	School 4	high_deprivation_location	10	male	16. Did you learn anything new during the Science Fun Day?	yes
5340	2025	post	School 4	high_deprivation_location	10	female	16. Did you learn anything new during the Science Fun Day?	yes
5341	2025	post	School 4	high_deprivation_location	10	female	16. Did you learn anything new during the Science Fun Day?	yes
5342	2025	post	School 4	high_deprivation_location	10	female	16. Did you learn anything new during the Science Fun Day?	yes
5343	2025	post	School 4	high_deprivation_location	10	female	16. Did you learn anything new during the Science Fun Day?	yes
5344	2025	post	School 4	high_deprivation_location	10	female	16. Did you learn anything new during the Science Fun Day?	yes
5345	2025	post	School 4	high_deprivation_location	10	female	16. Did you learn anything new during the Science Fun Day?	yes
5405	2025	post	School 4	high_deprivation_location	10	male	16. Did you learn anything new during the Science Fun Day?	yes
5461	2025	post	School 4	high_deprivation_location	NA	unspecified	16. Did you learn anything new during the Science Fun Day?	yes
5475	2025	post	School 4	high_deprivation_location	9	female	16. Did you learn anything new during the Science Fun Day?	yes
5525	2025	post	School 4	high_deprivation_location	9	male	16. Did you learn anything new during the Science Fun Day?	yes
5526	2025	post	School 4	high_deprivation_location	9	male	16. Did you learn anything new during the Science Fun Day?	yes
5591	2025	post	School 4	high_deprivation_location	9	female	16. Did you learn anything new during the Science Fun Day?	yes
5592	2025	post	School 4	high_deprivation_location	9	female	16. Did you learn anything new during the Science Fun Day?	yes
5593	2025	post	School 4	high_deprivation_location	9	female	16. Did you learn anything new during the Science Fun Day?	yes
5654	2025	post	School 4	high_deprivation_location	9	female	16. Did you learn anything new during the Science Fun Day?	yes
5699	2025	post	School 4	high_deprivation_location	9	male	16. Did you learn anything new during the Science Fun Day?	yes
5728	2025	post	School 4	high_deprivation_location	10	female	16. Did you learn anything new during the Science Fun Day?	yes
5729	2025	post	School 4	high_deprivation_location	10	female	16. Did you learn anything new during the Science Fun Day?	yes
5818	2025	post	School 4	high_deprivation_location	10	male	16. Did you learn anything new during the Science Fun Day?	yes
5819	2025	post	School 4	high_deprivation_location	10	male	16. Did you learn anything new during the Science Fun Day?	yes
5820	2025	post	School 4	high_deprivation_location	10	male	16. Did you learn anything new during the Science Fun Day?	yes
5821	2025	post	School 4	high_deprivation_location	10	male	16. Did you learn anything new during the Science Fun Day?	yes
5895	2025	post	School 6	low_deprivation_location	9	female	16. Did you learn anything new during the Science Fun Day?	yes
5925	2025	post	School 6	low_deprivation_location	9	male	16. Did you learn anything new during the Science Fun Day?	yes
5926	2025	post	School 6	low_deprivation_location	9	male	16. Did you learn anything new during the Science Fun Day?	yes
5927	2025	post	School 6	low_deprivation_location	9	male	16. Did you learn anything new during the Science Fun Day?	yes
6022	2025	post	School 6	low_deprivation_location	11	male	16. Did you learn anything new during the Science Fun Day?	yes
6023	2025	post	School 6	low_deprivation_location	11	male	16. Did you learn anything new during the Science Fun Day?	yes
6042	2025	post	School 6	low_deprivation_location	10	male	16. Did you learn anything new during the Science Fun Day?	yes
6056	2025	post	School 6	low_deprivation_location	9	female	16. Did you learn anything new during the Science Fun Day?	yes
6084	2025	post	School 6	low_deprivation_location	NA	male	16. Did you learn anything new during the Science Fun Day?	yes
6112	2025	post	School 6	low_deprivation_location	10	male	16. Did you learn anything new during the Science Fun Day?	yes
6133	2025	post	School 6	low_deprivation_location	10	male	16. Did you learn anything new during the Science Fun Day?	yes
6236	2025	post	School 6	low_deprivation_location	9	male	16. Did you learn anything new during the Science Fun Day?	yes
6237	2025	post	School 6	low_deprivation_location	9	male	16. Did you learn anything new during the Science Fun Day?	yes
6238	2025	post	School 6	low_deprivation_location	9	male	16. Did you learn anything new during the Science Fun Day?	yes
6239	2025	post	School 6	low_deprivation_location	9	male	16. Did you learn anything new during the Science Fun Day?	yes
6301	2025	post	School 6	low_deprivation_location	9	male	16. Did you learn anything new during the Science Fun Day?	yes
6322	2025	post	School 6	low_deprivation_location	10	male	16. Did you learn anything new during the Science Fun Day?	yes
6351	2025	post	School 6	low_deprivation_location	10	female	16. Did you learn anything new during the Science Fun Day?	yes
6352	2025	post	School 6	low_deprivation_location	10	female	16. Did you learn anything new during the Science Fun Day?	yes
6385	2025	post	School 6	low_deprivation_location	10	female	16. Did you learn anything new during the Science Fun Day?	yes
6462	2025	post	School 6	low_deprivation_location	10	male	16. Did you learn anything new during the Science Fun Day?	yes
6491	2025	post	School 6	low_deprivation_location	11	female	16. Did you learn anything new during the Science Fun Day?	yes
6492	2025	post	School 6	low_deprivation_location	11	female	16. Did you learn anything new during the Science Fun Day?	yes
6549	2025	post	School 6	low_deprivation_location	11	male	16. Did you learn anything new during the Science Fun Day?	yes
6550	2025	post	School 6	low_deprivation_location	11	male	16. Did you learn anything new during the Science Fun Day?	yes
6551	2025	post	School 6	low_deprivation_location	11	male	16. Did you learn anything new during the Science Fun Day?	yes
6552	2025	post	School 6	low_deprivation_location	11	male	16. Did you learn anything new during the Science Fun Day?	yes
1604	2024	post	School 2	low_deprivation_location	NA	unspecified	17. (extra text)	(ticked outdoor too)
4669	2025	post	School 7	high_deprivation_location	10	female	17. (extra text)	all of them was fun
5071	2025	post	School 4	high_deprivation_location	9	female	17. (extra text)	All Thank You (TY)
2757	2024	post	School 1	high_deprivation_location	NA	unspecified	17. (extra text)	assembly
3286	2024	post	School 1	high_deprivation_location	NA	unspecified	17. (extra text)	being here and learning, meeting you all as well
3587	2025	post	School 3	low_deprivation_location	8	female	17. (extra text)	efrnc!! :)
2758	2024	post	School 1	high_deprivation_location	NA	unspecified	17. (extra text)	everything
5072	2025	post	School 4	high_deprivation_location	9	female	17. (extra text)	everything
5600	2025	post	School 4	high_deprivation_location	9	female	17. (extra text)	Everything
4036	2025	post	School 5	high_deprivation_location	10	male	17. (extra text)	everything!!! :)
2139	2024	post	School 2	low_deprivation_location	NA	unspecified	17. (extra text)	Finding bugs and animals
2754	2024	post	School 1	high_deprivation_location	NA	unspecified	17. (extra text)	I liked everything I had so much fun
5601	2025	post	School 4	high_deprivation_location	9	female	17. (extra text)	I liked when we went outside
1256	2024	post	School 2	low_deprivation_location	NA	unspecified	17. (extra text)	I loved all of it
988	2024	post	School 3	low_deprivation_location	NA	unspecified	17. (extra text)	I loved everything so much, it's so fun! I hope to come here again!
989	2024	post	School 3	low_deprivation_location	NA	unspecified	17. (extra text)	I loved everything so much. It's so fun! I hope to come here again!
2755	2024	post	School 1	high_deprivation_location	NA	unspecified	17. (extra text)	I really liked all of it of what we did here a lot
3287	2024	post	School 1	high_deprivation_location	NA	unspecified	17. (extra text)	lab
3288	2024	post	School 1	high_deprivation_location	NA	unspecified	17. (extra text)	learning about microorganisms
990	2024	post	School 3	low_deprivation_location	NA	unspecified	17. (extra text)	looking for insects outside
3651	2025	post	School 3	low_deprivation_location	9	male	17. (extra text)	lunch
5659	2025	post	School 4	high_deprivation_location	9	female	17. (extra text)	Lunch
1605	2024	post	School 2	low_deprivation_location	NA	unspecified	17. (extra text)	lunch and break :P
1257	2024	post	School 2	low_deprivation_location	NA	unspecified	17. (extra text)	lunch and seeing cat toy in the STEM Lab! Wish we could of seen real cat, but toy and statue was great to.
3289	2024	post	School 1	high_deprivation_location	NA	unspecified	17. (extra text)	lunch I liked my lunch but I wanted to go out
2759	2024	post	School 1	high_deprivation_location	NA	unspecified	17. (extra text)	lunch in the assembly room
3394	2025	post	School 3	low_deprivation_location	8	male	17. (extra text)	NA
3395	2025	post	School 3	low_deprivation_location	8	male	17. (extra text)	NA
3426	2025	post	School 3	low_deprivation_location	8	female	17. (extra text)	NA
3460	2025	post	School 3	low_deprivation_location	8	male	17. (extra text)	NA
3461	2025	post	School 3	low_deprivation_location	8	male	17. (extra text)	NA
3462	2025	post	School 3	low_deprivation_location	8	male	17. (extra text)	NA
3482	2025	post	School 3	low_deprivation_location	9	unspecified	17. (extra text)	NA
3524	2025	post	School 3	low_deprivation_location	9	male	17. (extra text)	NA
3548	2025	post	School 3	low_deprivation_location	NA	unspecified	17. (extra text)	NA
3549	2025	post	School 3	low_deprivation_location	NA	unspecified	17. (extra text)	NA
3649	2025	post	School 3	low_deprivation_location	9	male	17. (extra text)	NA
3650	2025	post	School 3	low_deprivation_location	9	male	17. (extra text)	NA
3692	2025	post	School 3	low_deprivation_location	9	male	17. (extra text)	NA
3706	2025	post	School 3	low_deprivation_location	NA	unspecified	17. (extra text)	NA
3730	2025	post	School 3	low_deprivation_location	9	male	17. (extra text)	NA
3731	2025	post	School 3	low_deprivation_location	9	male	17. (extra text)	NA
3748	2025	post	School 3	low_deprivation_location	9	female	17. (extra text)	NA
3821	2025	post	School 5	high_deprivation_location	NA	unspecified	17. (extra text)	NA
3822	2025	post	School 5	high_deprivation_location	NA	unspecified	17. (extra text)	NA
3853	2025	post	School 5	high_deprivation_location	9	female	17. (extra text)	NA
3867	2025	post	School 5	high_deprivation_location	9	female	17. (extra text)	NA
3888	2025	post	School 5	high_deprivation_location	10	female	17. (extra text)	NA
3940	2025	post	School 5	high_deprivation_location	NA	unspecified	17. (extra text)	NA
3941	2025	post	School 5	high_deprivation_location	NA	unspecified	17. (extra text)	NA
3958	2025	post	School 5	high_deprivation_location	9	male	17. (extra text)	NA
3982	2025	post	School 5	high_deprivation_location	9	female	17. (extra text)	NA
3983	2025	post	School 5	high_deprivation_location	9	female	17. (extra text)	NA
4034	2025	post	School 5	high_deprivation_location	10	male	17. (extra text)	NA
4035	2025	post	School 5	high_deprivation_location	10	male	17. (extra text)	NA
4084	2025	post	School 5	high_deprivation_location	9	male	17. (extra text)	NA
4105	2025	post	School 5	high_deprivation_location	9	male	17. (extra text)	NA
4119	2025	post	School 5	high_deprivation_location	10	female	17. (extra text)	NA
4163	2025	post	School 5	high_deprivation_location	10	female	17. (extra text)	NA
4164	2025	post	School 5	high_deprivation_location	10	female	17. (extra text)	NA
4165	2025	post	School 5	high_deprivation_location	10	female	17. (extra text)	NA
4166	2025	post	School 5	high_deprivation_location	10	female	17. (extra text)	NA
4206	2025	post	School 5	high_deprivation_location	10	male	17. (extra text)	NA
4207	2025	post	School 5	high_deprivation_location	10	male	17. (extra text)	NA
4241	2025	post	School 7	high_deprivation_location	NA	unspecified	17. (extra text)	NA
4242	2025	post	School 7	high_deprivation_location	NA	unspecified	17. (extra text)	NA
4283	2025	post	School 7	high_deprivation_location	9	male	17. (extra text)	NA
4284	2025	post	School 7	high_deprivation_location	9	male	17. (extra text)	NA
4315	2025	post	School 7	high_deprivation_location	9	female	17. (extra text)	NA
4367	2025	post	School 7	high_deprivation_location	9	male	17. (extra text)	NA
4368	2025	post	School 7	high_deprivation_location	9	male	17. (extra text)	NA
4385	2025	post	School 7	high_deprivation_location	10	unspecified	17. (extra text)	NA
4413	2025	post	School 7	high_deprivation_location	10	female	17. (extra text)	NA
4492	2025	post	School 7	high_deprivation_location	10	female	17. (extra text)	NA
4493	2025	post	School 7	high_deprivation_location	10	female	17. (extra text)	NA
4494	2025	post	School 7	high_deprivation_location	10	female	17. (extra text)	NA
4495	2025	post	School 7	high_deprivation_location	10	female	17. (extra text)	NA
4546	2025	post	School 7	high_deprivation_location	9	female	17. (extra text)	NA
4560	2025	post	School 7	high_deprivation_location	9	male	17. (extra text)	NA
4574	2025	post	School 7	high_deprivation_location	10	male	17. (extra text)	NA
4608	2025	post	School 7	high_deprivation_location	10	male	17. (extra text)	NA
4609	2025	post	School 7	high_deprivation_location	10	male	17. (extra text)	NA
4610	2025	post	School 7	high_deprivation_location	10	male	17. (extra text)	NA
4637	2025	post	School 7	high_deprivation_location	9	male	17. (extra text)	NA
4668	2025	post	School 7	high_deprivation_location	10	female	17. (extra text)	NA
4710	2025	post	School 7	high_deprivation_location	10	female	17. (extra text)	NA
4711	2025	post	School 7	high_deprivation_location	10	female	17. (extra text)	NA
4735	2025	post	School 7	high_deprivation_location	10	male	17. (extra text)	NA
4813	2025	post	School 4	high_deprivation_location	NA	unspecified	17. (extra text)	NA
4814	2025	post	School 4	high_deprivation_location	NA	unspecified	17. (extra text)	NA
4815	2025	post	School 4	high_deprivation_location	NA	unspecified	17. (extra text)	NA
4816	2025	post	School 4	high_deprivation_location	NA	unspecified	17. (extra text)	NA
4817	2025	post	School 4	high_deprivation_location	NA	unspecified	17. (extra text)	NA
4818	2025	post	School 4	high_deprivation_location	NA	unspecified	17. (extra text)	NA
4891	2025	post	School 4	high_deprivation_location	9	male	17. (extra text)	NA
4892	2025	post	School 4	high_deprivation_location	9	male	17. (extra text)	NA
4893	2025	post	School 4	high_deprivation_location	9	male	17. (extra text)	NA
4894	2025	post	School 4	high_deprivation_location	9	male	17. (extra text)	NA
4931	2025	post	School 4	high_deprivation_location	10	male	17. (extra text)	NA
4986	2025	post	School 4	high_deprivation_location	NA	unspecified	17. (extra text)	NA
4987	2025	post	School 4	high_deprivation_location	NA	unspecified	17. (extra text)	NA
4988	2025	post	School 4	high_deprivation_location	NA	unspecified	17. (extra text)	NA
5022	2025	post	School 4	high_deprivation_location	9	male	17. (extra text)	NA
5070	2025	post	School 4	high_deprivation_location	9	female	17. (extra text)	NA
5195	2025	post	School 4	high_deprivation_location	9	male	17. (extra text)	NA
5196	2025	post	School 4	high_deprivation_location	9	male	17. (extra text)	NA
5197	2025	post	School 4	high_deprivation_location	9	male	17. (extra text)	NA
5198	2025	post	School 4	high_deprivation_location	9	male	17. (extra text)	NA
5232	2025	post	School 4	high_deprivation_location	10	unspecified	17. (extra text)	NA
5253	2025	post	School 4	high_deprivation_location	10	male	17. (extra text)	NA
5352	2025	post	School 4	high_deprivation_location	10	female	17. (extra text)	NA
5353	2025	post	School 4	high_deprivation_location	10	female	17. (extra text)	NA
5354	2025	post	School 4	high_deprivation_location	10	female	17. (extra text)	NA
5355	2025	post	School 4	high_deprivation_location	10	female	17. (extra text)	NA
5356	2025	post	School 4	high_deprivation_location	10	female	17. (extra text)	NA
5357	2025	post	School 4	high_deprivation_location	10	female	17. (extra text)	NA
5407	2025	post	School 4	high_deprivation_location	10	male	17. (extra text)	NA
5463	2025	post	School 4	high_deprivation_location	NA	unspecified	17. (extra text)	NA
5477	2025	post	School 4	high_deprivation_location	9	female	17. (extra text)	NA
5529	2025	post	School 4	high_deprivation_location	9	male	17. (extra text)	NA
5530	2025	post	School 4	high_deprivation_location	9	male	17. (extra text)	NA
5598	2025	post	School 4	high_deprivation_location	9	female	17. (extra text)	NA
5599	2025	post	School 4	high_deprivation_location	9	female	17. (extra text)	NA
5658	2025	post	School 4	high_deprivation_location	9	female	17. (extra text)	NA
5701	2025	post	School 4	high_deprivation_location	9	male	17. (extra text)	NA
5732	2025	post	School 4	high_deprivation_location	10	female	17. (extra text)	NA
5733	2025	post	School 4	high_deprivation_location	10	female	17. (extra text)	NA
5828	2025	post	School 4	high_deprivation_location	10	male	17. (extra text)	NA
5829	2025	post	School 4	high_deprivation_location	10	male	17. (extra text)	NA
5830	2025	post	School 4	high_deprivation_location	10	male	17. (extra text)	NA
5831	2025	post	School 4	high_deprivation_location	10	male	17. (extra text)	NA
5832	2025	post	School 4	high_deprivation_location	10	male	17. (extra text)	NA
5833	2025	post	School 4	high_deprivation_location	10	male	17. (extra text)	NA
5897	2025	post	School 6	low_deprivation_location	9	female	17. (extra text)	NA
5931	2025	post	School 6	low_deprivation_location	9	male	17. (extra text)	NA
5932	2025	post	School 6	low_deprivation_location	9	male	17. (extra text)	NA
5933	2025	post	School 6	low_deprivation_location	9	male	17. (extra text)	NA
5960	2025	post	School 6	low_deprivation_location	10	female	17. (extra text)	NA
5981	2025	post	School 6	low_deprivation_location	10	male	17. (extra text)	NA
6026	2025	post	School 6	low_deprivation_location	11	male	17. (extra text)	NA
6027	2025	post	School 6	low_deprivation_location	11	male	17. (extra text)	NA
6044	2025	post	School 6	low_deprivation_location	10	male	17. (extra text)	NA
6058	2025	post	School 6	low_deprivation_location	9	female	17. (extra text)	NA
6086	2025	post	School 6	low_deprivation_location	NA	male	17. (extra text)	NA
6114	2025	post	School 6	low_deprivation_location	10	male	17. (extra text)	NA
6135	2025	post	School 6	low_deprivation_location	10	male	17. (extra text)	NA
6245	2025	post	School 6	low_deprivation_location	9	male	17. (extra text)	NA
6246	2025	post	School 6	low_deprivation_location	9	male	17. (extra text)	NA
6247	2025	post	School 6	low_deprivation_location	9	male	17. (extra text)	NA
6248	2025	post	School 6	low_deprivation_location	9	male	17. (extra text)	NA
6249	2025	post	School 6	low_deprivation_location	9	male	17. (extra text)	NA
6275	2025	post	School 6	low_deprivation_location	9	female	17. (extra text)	NA
6303	2025	post	School 6	low_deprivation_location	9	male	17. (extra text)	NA
6324	2025	post	School 6	low_deprivation_location	10	male	17. (extra text)	NA
6355	2025	post	School 6	low_deprivation_location	10	female	17. (extra text)	NA
6356	2025	post	School 6	low_deprivation_location	10	female	17. (extra text)	NA
6387	2025	post	School 6	low_deprivation_location	10	female	17. (extra text)	NA
6442	2025	post	School 6	low_deprivation_location	10	male	17. (extra text)	NA
6443	2025	post	School 6	low_deprivation_location	10	male	17. (extra text)	NA
6444	2025	post	School 6	low_deprivation_location	10	male	17. (extra text)	NA
6464	2025	post	School 6	low_deprivation_location	10	male	17. (extra text)	NA
6495	2025	post	School 6	low_deprivation_location	11	female	17. (extra text)	NA
6496	2025	post	School 6	low_deprivation_location	11	female	17. (extra text)	NA
6557	2025	post	School 6	low_deprivation_location	11	male	17. (extra text)	NA
6558	2025	post	School 6	low_deprivation_location	11	male	17. (extra text)	NA
6559	2025	post	School 6	low_deprivation_location	11	male	17. (extra text)	NA
6560	2025	post	School 6	low_deprivation_location	11	male	17. (extra text)	NA
5660	2025	post	School 4	high_deprivation_location	9	female	17. (extra text)	Nature walk
136	2024	post	School 3	low_deprivation_location	NA	unspecified	17. (extra text)	outdoor
578	2024	post	School 3	low_deprivation_location	NA	unspecified	17. (extra text)	outdoor
991	2024	post	School 3	low_deprivation_location	NA	unspecified	17. (extra text)	science fun day
5199	2025	post	School 4	high_deprivation_location	9	male	17. (extra text)	The fortune wheel and the 2 lego things
3290	2024	post	School 1	high_deprivation_location	NA	unspecified	17. (extra text)	the movie theatre
2760	2024	post	School 1	high_deprivation_location	NA	unspecified	17. (extra text)	the one where you see things up close and a bit of VR
2756	2024	post	School 1	high_deprivation_location	NA	unspecified	17. (extra text)	VR headset and welcome assembly. Kinda.
2761	2024	post	School 1	high_deprivation_location	NA	unspecified	17. (extra text)	yes
128	2024	post	School 3	low_deprivation_location	NA	unspecified	17. (extra text)	NA
129	2024	post	School 3	low_deprivation_location	NA	unspecified	17. (extra text)	NA
130	2024	post	School 3	low_deprivation_location	NA	unspecified	17. (extra text)	NA
131	2024	post	School 3	low_deprivation_location	NA	unspecified	17. (extra text)	NA
132	2024	post	School 3	low_deprivation_location	NA	unspecified	17. (extra text)	NA
133	2024	post	School 3	low_deprivation_location	NA	unspecified	17. (extra text)	NA
134	2024	post	School 3	low_deprivation_location	NA	unspecified	17. (extra text)	NA
135	2024	post	School 3	low_deprivation_location	NA	unspecified	17. (extra text)	NA
559	2024	post	School 3	low_deprivation_location	NA	unspecified	17. (extra text)	NA
560	2024	post	School 3	low_deprivation_location	NA	unspecified	17. (extra text)	NA
561	2024	post	School 3	low_deprivation_location	NA	unspecified	17. (extra text)	NA
562	2024	post	School 3	low_deprivation_location	NA	unspecified	17. (extra text)	NA
563	2024	post	School 3	low_deprivation_location	NA	unspecified	17. (extra text)	NA
564	2024	post	School 3	low_deprivation_location	NA	unspecified	17. (extra text)	NA
565	2024	post	School 3	low_deprivation_location	NA	unspecified	17. (extra text)	NA
566	2024	post	School 3	low_deprivation_location	NA	unspecified	17. (extra text)	NA
567	2024	post	School 3	low_deprivation_location	NA	unspecified	17. (extra text)	NA
568	2024	post	School 3	low_deprivation_location	NA	unspecified	17. (extra text)	NA
569	2024	post	School 3	low_deprivation_location	NA	unspecified	17. (extra text)	NA
570	2024	post	School 3	low_deprivation_location	NA	unspecified	17. (extra text)	NA
571	2024	post	School 3	low_deprivation_location	NA	unspecified	17. (extra text)	NA
572	2024	post	School 3	low_deprivation_location	NA	unspecified	17. (extra text)	NA
573	2024	post	School 3	low_deprivation_location	NA	unspecified	17. (extra text)	NA
574	2024	post	School 3	low_deprivation_location	NA	unspecified	17. (extra text)	NA
575	2024	post	School 3	low_deprivation_location	NA	unspecified	17. (extra text)	NA
576	2024	post	School 3	low_deprivation_location	NA	unspecified	17. (extra text)	NA
577	2024	post	School 3	low_deprivation_location	NA	unspecified	17. (extra text)	NA
976	2024	post	School 3	low_deprivation_location	NA	unspecified	17. (extra text)	NA
977	2024	post	School 3	low_deprivation_location	NA	unspecified	17. (extra text)	NA
978	2024	post	School 3	low_deprivation_location	NA	unspecified	17. (extra text)	NA
979	2024	post	School 3	low_deprivation_location	NA	unspecified	17. (extra text)	NA
980	2024	post	School 3	low_deprivation_location	NA	unspecified	17. (extra text)	NA
981	2024	post	School 3	low_deprivation_location	NA	unspecified	17. (extra text)	NA
982	2024	post	School 3	low_deprivation_location	NA	unspecified	17. (extra text)	NA
983	2024	post	School 3	low_deprivation_location	NA	unspecified	17. (extra text)	NA
984	2024	post	School 3	low_deprivation_location	NA	unspecified	17. (extra text)	NA
985	2024	post	School 3	low_deprivation_location	NA	unspecified	17. (extra text)	NA
986	2024	post	School 3	low_deprivation_location	NA	unspecified	17. (extra text)	NA
987	2024	post	School 3	low_deprivation_location	NA	unspecified	17. (extra text)	NA
1241	2024	post	School 2	low_deprivation_location	NA	unspecified	17. (extra text)	NA
1242	2024	post	School 2	low_deprivation_location	NA	unspecified	17. (extra text)	NA
1243	2024	post	School 2	low_deprivation_location	NA	unspecified	17. (extra text)	NA
1244	2024	post	School 2	low_deprivation_location	NA	unspecified	17. (extra text)	NA
1245	2024	post	School 2	low_deprivation_location	NA	unspecified	17. (extra text)	NA
1246	2024	post	School 2	low_deprivation_location	NA	unspecified	17. (extra text)	NA
1247	2024	post	School 2	low_deprivation_location	NA	unspecified	17. (extra text)	NA
1248	2024	post	School 2	low_deprivation_location	NA	unspecified	17. (extra text)	NA
1249	2024	post	School 2	low_deprivation_location	NA	unspecified	17. (extra text)	NA
1250	2024	post	School 2	low_deprivation_location	NA	unspecified	17. (extra text)	NA
1251	2024	post	School 2	low_deprivation_location	NA	unspecified	17. (extra text)	NA
1252	2024	post	School 2	low_deprivation_location	NA	unspecified	17. (extra text)	NA
1253	2024	post	School 2	low_deprivation_location	NA	unspecified	17. (extra text)	NA
1254	2024	post	School 2	low_deprivation_location	NA	unspecified	17. (extra text)	NA
1255	2024	post	School 2	low_deprivation_location	NA	unspecified	17. (extra text)	NA
1590	2024	post	School 2	low_deprivation_location	NA	unspecified	17. (extra text)	NA
1591	2024	post	School 2	low_deprivation_location	NA	unspecified	17. (extra text)	NA
1592	2024	post	School 2	low_deprivation_location	NA	unspecified	17. (extra text)	NA
1593	2024	post	School 2	low_deprivation_location	NA	unspecified	17. (extra text)	NA
1594	2024	post	School 2	low_deprivation_location	NA	unspecified	17. (extra text)	NA
1595	2024	post	School 2	low_deprivation_location	NA	unspecified	17. (extra text)	NA
1596	2024	post	School 2	low_deprivation_location	NA	unspecified	17. (extra text)	NA
1597	2024	post	School 2	low_deprivation_location	NA	unspecified	17. (extra text)	NA
1598	2024	post	School 2	low_deprivation_location	NA	unspecified	17. (extra text)	NA
1599	2024	post	School 2	low_deprivation_location	NA	unspecified	17. (extra text)	NA
1600	2024	post	School 2	low_deprivation_location	NA	unspecified	17. (extra text)	NA
1601	2024	post	School 2	low_deprivation_location	NA	unspecified	17. (extra text)	NA
1602	2024	post	School 2	low_deprivation_location	NA	unspecified	17. (extra text)	NA
1603	2024	post	School 2	low_deprivation_location	NA	unspecified	17. (extra text)	NA
2117	2024	post	School 2	low_deprivation_location	NA	unspecified	17. (extra text)	NA
2118	2024	post	School 2	low_deprivation_location	NA	unspecified	17. (extra text)	NA
2119	2024	post	School 2	low_deprivation_location	NA	unspecified	17. (extra text)	NA
2120	2024	post	School 2	low_deprivation_location	NA	unspecified	17. (extra text)	NA
2121	2024	post	School 2	low_deprivation_location	NA	unspecified	17. (extra text)	NA
2122	2024	post	School 2	low_deprivation_location	NA	unspecified	17. (extra text)	NA
2123	2024	post	School 2	low_deprivation_location	NA	unspecified	17. (extra text)	NA
2124	2024	post	School 2	low_deprivation_location	NA	unspecified	17. (extra text)	NA
2125	2024	post	School 2	low_deprivation_location	NA	unspecified	17. (extra text)	NA
2126	2024	post	School 2	low_deprivation_location	NA	unspecified	17. (extra text)	NA
2127	2024	post	School 2	low_deprivation_location	NA	unspecified	17. (extra text)	NA
2128	2024	post	School 2	low_deprivation_location	NA	unspecified	17. (extra text)	NA
2129	2024	post	School 2	low_deprivation_location	NA	unspecified	17. (extra text)	NA
2130	2024	post	School 2	low_deprivation_location	NA	unspecified	17. (extra text)	NA
2131	2024	post	School 2	low_deprivation_location	NA	unspecified	17. (extra text)	NA
2132	2024	post	School 2	low_deprivation_location	NA	unspecified	17. (extra text)	NA
2133	2024	post	School 2	low_deprivation_location	NA	unspecified	17. (extra text)	NA
2134	2024	post	School 2	low_deprivation_location	NA	unspecified	17. (extra text)	NA
2135	2024	post	School 2	low_deprivation_location	NA	unspecified	17. (extra text)	NA
2136	2024	post	School 2	low_deprivation_location	NA	unspecified	17. (extra text)	NA
2137	2024	post	School 2	low_deprivation_location	NA	unspecified	17. (extra text)	NA
2138	2024	post	School 2	low_deprivation_location	NA	unspecified	17. (extra text)	NA
2242	2024	post	School 1	high_deprivation_location	NA	unspecified	17. (extra text)	NA
2243	2024	post	School 1	high_deprivation_location	NA	unspecified	17. (extra text)	NA
2244	2024	post	School 1	high_deprivation_location	NA	unspecified	17. (extra text)	NA
2736	2024	post	School 1	high_deprivation_location	NA	unspecified	17. (extra text)	NA
2737	2024	post	School 1	high_deprivation_location	NA	unspecified	17. (extra text)	NA
2738	2024	post	School 1	high_deprivation_location	NA	unspecified	17. (extra text)	NA
2739	2024	post	School 1	high_deprivation_location	NA	unspecified	17. (extra text)	NA
2740	2024	post	School 1	high_deprivation_location	NA	unspecified	17. (extra text)	NA
2741	2024	post	School 1	high_deprivation_location	NA	unspecified	17. (extra text)	NA
2742	2024	post	School 1	high_deprivation_location	NA	unspecified	17. (extra text)	NA
2743	2024	post	School 1	high_deprivation_location	NA	unspecified	17. (extra text)	NA
2744	2024	post	School 1	high_deprivation_location	NA	unspecified	17. (extra text)	NA
2745	2024	post	School 1	high_deprivation_location	NA	unspecified	17. (extra text)	NA
2746	2024	post	School 1	high_deprivation_location	NA	unspecified	17. (extra text)	NA
2747	2024	post	School 1	high_deprivation_location	NA	unspecified	17. (extra text)	NA
2748	2024	post	School 1	high_deprivation_location	NA	unspecified	17. (extra text)	NA
2749	2024	post	School 1	high_deprivation_location	NA	unspecified	17. (extra text)	NA
2750	2024	post	School 1	high_deprivation_location	NA	unspecified	17. (extra text)	NA
2751	2024	post	School 1	high_deprivation_location	NA	unspecified	17. (extra text)	NA
2752	2024	post	School 1	high_deprivation_location	NA	unspecified	17. (extra text)	NA
2753	2024	post	School 1	high_deprivation_location	NA	unspecified	17. (extra text)	NA
3268	2024	post	School 1	high_deprivation_location	NA	unspecified	17. (extra text)	NA
3269	2024	post	School 1	high_deprivation_location	NA	unspecified	17. (extra text)	NA
3270	2024	post	School 1	high_deprivation_location	NA	unspecified	17. (extra text)	NA
3271	2024	post	School 1	high_deprivation_location	NA	unspecified	17. (extra text)	NA
3272	2024	post	School 1	high_deprivation_location	NA	unspecified	17. (extra text)	NA
3273	2024	post	School 1	high_deprivation_location	NA	unspecified	17. (extra text)	NA
3274	2024	post	School 1	high_deprivation_location	NA	unspecified	17. (extra text)	NA
3275	2024	post	School 1	high_deprivation_location	NA	unspecified	17. (extra text)	NA
3276	2024	post	School 1	high_deprivation_location	NA	unspecified	17. (extra text)	NA
3277	2024	post	School 1	high_deprivation_location	NA	unspecified	17. (extra text)	NA
3278	2024	post	School 1	high_deprivation_location	NA	unspecified	17. (extra text)	NA
3279	2024	post	School 1	high_deprivation_location	NA	unspecified	17. (extra text)	NA
3280	2024	post	School 1	high_deprivation_location	NA	unspecified	17. (extra text)	NA
3281	2024	post	School 1	high_deprivation_location	NA	unspecified	17. (extra text)	NA
3282	2024	post	School 1	high_deprivation_location	NA	unspecified	17. (extra text)	NA
3283	2024	post	School 1	high_deprivation_location	NA	unspecified	17. (extra text)	NA
3284	2024	post	School 1	high_deprivation_location	NA	unspecified	17. (extra text)	NA
3285	2024	post	School 1	high_deprivation_location	NA	unspecified	17. (extra text)	NA
1229	2024	post	School 2	low_deprivation_location	NA	unspecified	17. Which part of the Science Fun Day did you enjoy the most?	assembly
1578	2024	post	School 2	low_deprivation_location	NA	unspecified	17. Which part of the Science Fun Day did you enjoy the most?	assembly
2095	2024	post	School 2	low_deprivation_location	NA	unspecified	17. Which part of the Science Fun Day did you enjoy the most?	assembly
2710	2024	post	School 1	high_deprivation_location	NA	unspecified	17. Which part of the Science Fun Day did you enjoy the most?	assembly
2711	2024	post	School 1	high_deprivation_location	NA	unspecified	17. Which part of the Science Fun Day did you enjoy the most?	assembly
2712	2024	post	School 1	high_deprivation_location	NA	unspecified	17. Which part of the Science Fun Day did you enjoy the most?	assembly
2713	2024	post	School 1	high_deprivation_location	NA	unspecified	17. Which part of the Science Fun Day did you enjoy the most?	assembly
3246	2024	post	School 1	high_deprivation_location	NA	unspecified	17. Which part of the Science Fun Day did you enjoy the most?	assembly
4239	2025	post	School 7	high_deprivation_location	NA	unspecified	17. Which part of the Science Fun Day did you enjoy the most?	assembly
5190	2025	post	School 4	high_deprivation_location	9	male	17. Which part of the Science Fun Day did you enjoy the most?	assembly
5191	2025	post	School 4	high_deprivation_location	9	male	17. Which part of the Science Fun Day did you enjoy the most?	assembly
5252	2025	post	School 4	high_deprivation_location	10	male	17. Which part of the Science Fun Day did you enjoy the most?	assembly
119	2024	post	School 3	low_deprivation_location	NA	unspecified	17. Which part of the Science Fun Day did you enjoy the most?	lab
120	2024	post	School 3	low_deprivation_location	NA	unspecified	17. Which part of the Science Fun Day did you enjoy the most?	lab
121	2024	post	School 3	low_deprivation_location	NA	unspecified	17. Which part of the Science Fun Day did you enjoy the most?	lab
122	2024	post	School 3	low_deprivation_location	NA	unspecified	17. Which part of the Science Fun Day did you enjoy the most?	lab
540	2024	post	School 3	low_deprivation_location	NA	unspecified	17. Which part of the Science Fun Day did you enjoy the most?	lab
541	2024	post	School 3	low_deprivation_location	NA	unspecified	17. Which part of the Science Fun Day did you enjoy the most?	lab
542	2024	post	School 3	low_deprivation_location	NA	unspecified	17. Which part of the Science Fun Day did you enjoy the most?	lab
543	2024	post	School 3	low_deprivation_location	NA	unspecified	17. Which part of the Science Fun Day did you enjoy the most?	lab
544	2024	post	School 3	low_deprivation_location	NA	unspecified	17. Which part of the Science Fun Day did you enjoy the most?	lab
545	2024	post	School 3	low_deprivation_location	NA	unspecified	17. Which part of the Science Fun Day did you enjoy the most?	lab
546	2024	post	School 3	low_deprivation_location	NA	unspecified	17. Which part of the Science Fun Day did you enjoy the most?	lab
547	2024	post	School 3	low_deprivation_location	NA	unspecified	17. Which part of the Science Fun Day did you enjoy the most?	lab
548	2024	post	School 3	low_deprivation_location	NA	unspecified	17. Which part of the Science Fun Day did you enjoy the most?	lab
549	2024	post	School 3	low_deprivation_location	NA	unspecified	17. Which part of the Science Fun Day did you enjoy the most?	lab
550	2024	post	School 3	low_deprivation_location	NA	unspecified	17. Which part of the Science Fun Day did you enjoy the most?	lab
551	2024	post	School 3	low_deprivation_location	NA	unspecified	17. Which part of the Science Fun Day did you enjoy the most?	lab
552	2024	post	School 3	low_deprivation_location	NA	unspecified	17. Which part of the Science Fun Day did you enjoy the most?	lab
553	2024	post	School 3	low_deprivation_location	NA	unspecified	17. Which part of the Science Fun Day did you enjoy the most?	lab
554	2024	post	School 3	low_deprivation_location	NA	unspecified	17. Which part of the Science Fun Day did you enjoy the most?	lab
961	2024	post	School 3	low_deprivation_location	NA	unspecified	17. Which part of the Science Fun Day did you enjoy the most?	lab
962	2024	post	School 3	low_deprivation_location	NA	unspecified	17. Which part of the Science Fun Day did you enjoy the most?	lab
963	2024	post	School 3	low_deprivation_location	NA	unspecified	17. Which part of the Science Fun Day did you enjoy the most?	lab
964	2024	post	School 3	low_deprivation_location	NA	unspecified	17. Which part of the Science Fun Day did you enjoy the most?	lab
965	2024	post	School 3	low_deprivation_location	NA	unspecified	17. Which part of the Science Fun Day did you enjoy the most?	lab
966	2024	post	School 3	low_deprivation_location	NA	unspecified	17. Which part of the Science Fun Day did you enjoy the most?	lab
967	2024	post	School 3	low_deprivation_location	NA	unspecified	17. Which part of the Science Fun Day did you enjoy the most?	lab
968	2024	post	School 3	low_deprivation_location	NA	unspecified	17. Which part of the Science Fun Day did you enjoy the most?	lab
969	2024	post	School 3	low_deprivation_location	NA	unspecified	17. Which part of the Science Fun Day did you enjoy the most?	lab
1230	2024	post	School 2	low_deprivation_location	NA	unspecified	17. Which part of the Science Fun Day did you enjoy the most?	lab
1231	2024	post	School 2	low_deprivation_location	NA	unspecified	17. Which part of the Science Fun Day did you enjoy the most?	lab
1232	2024	post	School 2	low_deprivation_location	NA	unspecified	17. Which part of the Science Fun Day did you enjoy the most?	lab
1233	2024	post	School 2	low_deprivation_location	NA	unspecified	17. Which part of the Science Fun Day did you enjoy the most?	lab
1234	2024	post	School 2	low_deprivation_location	NA	unspecified	17. Which part of the Science Fun Day did you enjoy the most?	lab
1235	2024	post	School 2	low_deprivation_location	NA	unspecified	17. Which part of the Science Fun Day did you enjoy the most?	lab
1236	2024	post	School 2	low_deprivation_location	NA	unspecified	17. Which part of the Science Fun Day did you enjoy the most?	lab
1579	2024	post	School 2	low_deprivation_location	NA	unspecified	17. Which part of the Science Fun Day did you enjoy the most?	lab
1580	2024	post	School 2	low_deprivation_location	NA	unspecified	17. Which part of the Science Fun Day did you enjoy the most?	lab
1581	2024	post	School 2	low_deprivation_location	NA	unspecified	17. Which part of the Science Fun Day did you enjoy the most?	lab
1582	2024	post	School 2	low_deprivation_location	NA	unspecified	17. Which part of the Science Fun Day did you enjoy the most?	lab
1583	2024	post	School 2	low_deprivation_location	NA	unspecified	17. Which part of the Science Fun Day did you enjoy the most?	lab
1584	2024	post	School 2	low_deprivation_location	NA	unspecified	17. Which part of the Science Fun Day did you enjoy the most?	lab
2096	2024	post	School 2	low_deprivation_location	NA	unspecified	17. Which part of the Science Fun Day did you enjoy the most?	lab
2097	2024	post	School 2	low_deprivation_location	NA	unspecified	17. Which part of the Science Fun Day did you enjoy the most?	lab
2098	2024	post	School 2	low_deprivation_location	NA	unspecified	17. Which part of the Science Fun Day did you enjoy the most?	lab
2099	2024	post	School 2	low_deprivation_location	NA	unspecified	17. Which part of the Science Fun Day did you enjoy the most?	lab
2100	2024	post	School 2	low_deprivation_location	NA	unspecified	17. Which part of the Science Fun Day did you enjoy the most?	lab
2101	2024	post	School 2	low_deprivation_location	NA	unspecified	17. Which part of the Science Fun Day did you enjoy the most?	lab
2239	2024	post	School 1	high_deprivation_location	NA	unspecified	17. Which part of the Science Fun Day did you enjoy the most?	lab
2240	2024	post	School 1	high_deprivation_location	NA	unspecified	17. Which part of the Science Fun Day did you enjoy the most?	lab
2714	2024	post	School 1	high_deprivation_location	NA	unspecified	17. Which part of the Science Fun Day did you enjoy the most?	lab
2715	2024	post	School 1	high_deprivation_location	NA	unspecified	17. Which part of the Science Fun Day did you enjoy the most?	lab
2716	2024	post	School 1	high_deprivation_location	NA	unspecified	17. Which part of the Science Fun Day did you enjoy the most?	lab
2717	2024	post	School 1	high_deprivation_location	NA	unspecified	17. Which part of the Science Fun Day did you enjoy the most?	lab
2718	2024	post	School 1	high_deprivation_location	NA	unspecified	17. Which part of the Science Fun Day did you enjoy the most?	lab
2719	2024	post	School 1	high_deprivation_location	NA	unspecified	17. Which part of the Science Fun Day did you enjoy the most?	lab
2720	2024	post	School 1	high_deprivation_location	NA	unspecified	17. Which part of the Science Fun Day did you enjoy the most?	lab
2721	2024	post	School 1	high_deprivation_location	NA	unspecified	17. Which part of the Science Fun Day did you enjoy the most?	lab
2722	2024	post	School 1	high_deprivation_location	NA	unspecified	17. Which part of the Science Fun Day did you enjoy the most?	lab
2723	2024	post	School 1	high_deprivation_location	NA	unspecified	17. Which part of the Science Fun Day did you enjoy the most?	lab
2724	2024	post	School 1	high_deprivation_location	NA	unspecified	17. Which part of the Science Fun Day did you enjoy the most?	lab
2725	2024	post	School 1	high_deprivation_location	NA	unspecified	17. Which part of the Science Fun Day did you enjoy the most?	lab
2726	2024	post	School 1	high_deprivation_location	NA	unspecified	17. Which part of the Science Fun Day did you enjoy the most?	lab
2727	2024	post	School 1	high_deprivation_location	NA	unspecified	17. Which part of the Science Fun Day did you enjoy the most?	lab
2728	2024	post	School 1	high_deprivation_location	NA	unspecified	17. Which part of the Science Fun Day did you enjoy the most?	lab
3247	2024	post	School 1	high_deprivation_location	NA	unspecified	17. Which part of the Science Fun Day did you enjoy the most?	lab
3248	2024	post	School 1	high_deprivation_location	NA	unspecified	17. Which part of the Science Fun Day did you enjoy the most?	lab
3249	2024	post	School 1	high_deprivation_location	NA	unspecified	17. Which part of the Science Fun Day did you enjoy the most?	lab
3250	2024	post	School 1	high_deprivation_location	NA	unspecified	17. Which part of the Science Fun Day did you enjoy the most?	lab
3251	2024	post	School 1	high_deprivation_location	NA	unspecified	17. Which part of the Science Fun Day did you enjoy the most?	lab
3252	2024	post	School 1	high_deprivation_location	NA	unspecified	17. Which part of the Science Fun Day did you enjoy the most?	lab
3253	2024	post	School 1	high_deprivation_location	NA	unspecified	17. Which part of the Science Fun Day did you enjoy the most?	lab
3254	2024	post	School 1	high_deprivation_location	NA	unspecified	17. Which part of the Science Fun Day did you enjoy the most?	lab
3255	2024	post	School 1	high_deprivation_location	NA	unspecified	17. Which part of the Science Fun Day did you enjoy the most?	lab
3256	2024	post	School 1	high_deprivation_location	NA	unspecified	17. Which part of the Science Fun Day did you enjoy the most?	lab
3257	2024	post	School 1	high_deprivation_location	NA	unspecified	17. Which part of the Science Fun Day did you enjoy the most?	lab
3258	2024	post	School 1	high_deprivation_location	NA	unspecified	17. Which part of the Science Fun Day did you enjoy the most?	lab
3259	2024	post	School 1	high_deprivation_location	NA	unspecified	17. Which part of the Science Fun Day did you enjoy the most?	lab
3260	2024	post	School 1	high_deprivation_location	NA	unspecified	17. Which part of the Science Fun Day did you enjoy the most?	lab
3261	2024	post	School 1	high_deprivation_location	NA	unspecified	17. Which part of the Science Fun Day did you enjoy the most?	lab
3262	2024	post	School 1	high_deprivation_location	NA	unspecified	17. Which part of the Science Fun Day did you enjoy the most?	lab
3263	2024	post	School 1	high_deprivation_location	NA	unspecified	17. Which part of the Science Fun Day did you enjoy the most?	lab
3392	2025	post	School 3	low_deprivation_location	8	male	17. Which part of the Science Fun Day did you enjoy the most?	lab
3425	2025	post	School 3	low_deprivation_location	8	female	17. Which part of the Science Fun Day did you enjoy the most?	lab
3457	2025	post	School 3	low_deprivation_location	8	male	17. Which part of the Science Fun Day did you enjoy the most?	lab
3458	2025	post	School 3	low_deprivation_location	8	male	17. Which part of the Science Fun Day did you enjoy the most?	lab
3459	2025	post	School 3	low_deprivation_location	8	male	17. Which part of the Science Fun Day did you enjoy the most?	lab
3481	2025	post	School 3	low_deprivation_location	9	unspecified	17. Which part of the Science Fun Day did you enjoy the most?	lab
3523	2025	post	School 3	low_deprivation_location	9	male	17. Which part of the Science Fun Day did you enjoy the most?	lab
3546	2025	post	School 3	low_deprivation_location	NA	unspecified	17. Which part of the Science Fun Day did you enjoy the most?	lab
3547	2025	post	School 3	low_deprivation_location	NA	unspecified	17. Which part of the Science Fun Day did you enjoy the most?	lab
3646	2025	post	School 3	low_deprivation_location	9	male	17. Which part of the Science Fun Day did you enjoy the most?	lab
3647	2025	post	School 3	low_deprivation_location	9	male	17. Which part of the Science Fun Day did you enjoy the most?	lab
3691	2025	post	School 3	low_deprivation_location	9	male	17. Which part of the Science Fun Day did you enjoy the most?	lab
3728	2025	post	School 3	low_deprivation_location	9	male	17. Which part of the Science Fun Day did you enjoy the most?	lab
3729	2025	post	School 3	low_deprivation_location	9	male	17. Which part of the Science Fun Day did you enjoy the most?	lab
3819	2025	post	School 5	high_deprivation_location	NA	unspecified	17. Which part of the Science Fun Day did you enjoy the most?	lab
3820	2025	post	School 5	high_deprivation_location	NA	unspecified	17. Which part of the Science Fun Day did you enjoy the most?	lab
3852	2025	post	School 5	high_deprivation_location	9	female	17. Which part of the Science Fun Day did you enjoy the most?	lab
3866	2025	post	School 5	high_deprivation_location	9	female	17. Which part of the Science Fun Day did you enjoy the most?	lab
3887	2025	post	School 5	high_deprivation_location	10	female	17. Which part of the Science Fun Day did you enjoy the most?	lab
3938	2025	post	School 5	high_deprivation_location	NA	unspecified	17. Which part of the Science Fun Day did you enjoy the most?	lab
3939	2025	post	School 5	high_deprivation_location	NA	unspecified	17. Which part of the Science Fun Day did you enjoy the most?	lab
3957	2025	post	School 5	high_deprivation_location	9	male	17. Which part of the Science Fun Day did you enjoy the most?	lab
3980	2025	post	School 5	high_deprivation_location	9	female	17. Which part of the Science Fun Day did you enjoy the most?	lab
3981	2025	post	School 5	high_deprivation_location	9	female	17. Which part of the Science Fun Day did you enjoy the most?	lab
4031	2025	post	School 5	high_deprivation_location	10	male	17. Which part of the Science Fun Day did you enjoy the most?	lab
4032	2025	post	School 5	high_deprivation_location	10	male	17. Which part of the Science Fun Day did you enjoy the most?	lab
4083	2025	post	School 5	high_deprivation_location	9	male	17. Which part of the Science Fun Day did you enjoy the most?	lab
4104	2025	post	School 5	high_deprivation_location	9	male	17. Which part of the Science Fun Day did you enjoy the most?	lab
4118	2025	post	School 5	high_deprivation_location	10	female	17. Which part of the Science Fun Day did you enjoy the most?	lab
4159	2025	post	School 5	high_deprivation_location	10	female	17. Which part of the Science Fun Day did you enjoy the most?	lab
4160	2025	post	School 5	high_deprivation_location	10	female	17. Which part of the Science Fun Day did you enjoy the most?	lab
4161	2025	post	School 5	high_deprivation_location	10	female	17. Which part of the Science Fun Day did you enjoy the most?	lab
4162	2025	post	School 5	high_deprivation_location	10	female	17. Which part of the Science Fun Day did you enjoy the most?	lab
4204	2025	post	School 5	high_deprivation_location	10	male	17. Which part of the Science Fun Day did you enjoy the most?	lab
4205	2025	post	School 5	high_deprivation_location	10	male	17. Which part of the Science Fun Day did you enjoy the most?	lab
4240	2025	post	School 7	high_deprivation_location	NA	unspecified	17. Which part of the Science Fun Day did you enjoy the most?	lab
4281	2025	post	School 7	high_deprivation_location	9	male	17. Which part of the Science Fun Day did you enjoy the most?	lab
4282	2025	post	School 7	high_deprivation_location	9	male	17. Which part of the Science Fun Day did you enjoy the most?	lab
4314	2025	post	School 7	high_deprivation_location	9	female	17. Which part of the Science Fun Day did you enjoy the most?	lab
4365	2025	post	School 7	high_deprivation_location	9	male	17. Which part of the Science Fun Day did you enjoy the most?	lab
4384	2025	post	School 7	high_deprivation_location	10	unspecified	17. Which part of the Science Fun Day did you enjoy the most?	lab
4412	2025	post	School 7	high_deprivation_location	10	female	17. Which part of the Science Fun Day did you enjoy the most?	lab
4488	2025	post	School 7	high_deprivation_location	10	female	17. Which part of the Science Fun Day did you enjoy the most?	lab
4489	2025	post	School 7	high_deprivation_location	10	female	17. Which part of the Science Fun Day did you enjoy the most?	lab
4490	2025	post	School 7	high_deprivation_location	10	female	17. Which part of the Science Fun Day did you enjoy the most?	lab
4491	2025	post	School 7	high_deprivation_location	10	female	17. Which part of the Science Fun Day did you enjoy the most?	lab
4545	2025	post	School 7	high_deprivation_location	9	female	17. Which part of the Science Fun Day did you enjoy the most?	lab
4559	2025	post	School 7	high_deprivation_location	9	male	17. Which part of the Science Fun Day did you enjoy the most?	lab
4573	2025	post	School 7	high_deprivation_location	10	male	17. Which part of the Science Fun Day did you enjoy the most?	lab
4605	2025	post	School 7	high_deprivation_location	10	male	17. Which part of the Science Fun Day did you enjoy the most?	lab
4606	2025	post	School 7	high_deprivation_location	10	male	17. Which part of the Science Fun Day did you enjoy the most?	lab
4607	2025	post	School 7	high_deprivation_location	10	male	17. Which part of the Science Fun Day did you enjoy the most?	lab
4666	2025	post	School 7	high_deprivation_location	10	female	17. Which part of the Science Fun Day did you enjoy the most?	lab
4708	2025	post	School 7	high_deprivation_location	10	female	17. Which part of the Science Fun Day did you enjoy the most?	lab
4709	2025	post	School 7	high_deprivation_location	10	female	17. Which part of the Science Fun Day did you enjoy the most?	lab
4734	2025	post	School 7	high_deprivation_location	10	male	17. Which part of the Science Fun Day did you enjoy the most?	lab
4808	2025	post	School 4	high_deprivation_location	NA	unspecified	17. Which part of the Science Fun Day did you enjoy the most?	lab
4809	2025	post	School 4	high_deprivation_location	NA	unspecified	17. Which part of the Science Fun Day did you enjoy the most?	lab
4810	2025	post	School 4	high_deprivation_location	NA	unspecified	17. Which part of the Science Fun Day did you enjoy the most?	lab
4811	2025	post	School 4	high_deprivation_location	NA	unspecified	17. Which part of the Science Fun Day did you enjoy the most?	lab
4887	2025	post	School 4	high_deprivation_location	9	male	17. Which part of the Science Fun Day did you enjoy the most?	lab
4888	2025	post	School 4	high_deprivation_location	9	male	17. Which part of the Science Fun Day did you enjoy the most?	lab
4889	2025	post	School 4	high_deprivation_location	9	male	17. Which part of the Science Fun Day did you enjoy the most?	lab
4890	2025	post	School 4	high_deprivation_location	9	male	17. Which part of the Science Fun Day did you enjoy the most?	lab
4983	2025	post	School 4	high_deprivation_location	NA	unspecified	17. Which part of the Science Fun Day did you enjoy the most?	lab
4984	2025	post	School 4	high_deprivation_location	NA	unspecified	17. Which part of the Science Fun Day did you enjoy the most?	lab
4985	2025	post	School 4	high_deprivation_location	NA	unspecified	17. Which part of the Science Fun Day did you enjoy the most?	lab
5192	2025	post	School 4	high_deprivation_location	9	male	17. Which part of the Science Fun Day did you enjoy the most?	lab
5193	2025	post	School 4	high_deprivation_location	9	male	17. Which part of the Science Fun Day did you enjoy the most?	lab
5231	2025	post	School 4	high_deprivation_location	10	unspecified	17. Which part of the Science Fun Day did you enjoy the most?	lab
5347	2025	post	School 4	high_deprivation_location	10	female	17. Which part of the Science Fun Day did you enjoy the most?	lab
5348	2025	post	School 4	high_deprivation_location	10	female	17. Which part of the Science Fun Day did you enjoy the most?	lab
5349	2025	post	School 4	high_deprivation_location	10	female	17. Which part of the Science Fun Day did you enjoy the most?	lab
5406	2025	post	School 4	high_deprivation_location	10	male	17. Which part of the Science Fun Day did you enjoy the most?	lab
5462	2025	post	School 4	high_deprivation_location	NA	unspecified	17. Which part of the Science Fun Day did you enjoy the most?	lab
5527	2025	post	School 4	high_deprivation_location	9	male	17. Which part of the Science Fun Day did you enjoy the most?	lab
5528	2025	post	School 4	high_deprivation_location	9	male	17. Which part of the Science Fun Day did you enjoy the most?	lab
5594	2025	post	School 4	high_deprivation_location	9	female	17. Which part of the Science Fun Day did you enjoy the most?	lab
5595	2025	post	School 4	high_deprivation_location	9	female	17. Which part of the Science Fun Day did you enjoy the most?	lab
5700	2025	post	School 4	high_deprivation_location	9	male	17. Which part of the Science Fun Day did you enjoy the most?	lab
5730	2025	post	School 4	high_deprivation_location	10	female	17. Which part of the Science Fun Day did you enjoy the most?	lab
5731	2025	post	School 4	high_deprivation_location	10	female	17. Which part of the Science Fun Day did you enjoy the most?	lab
5824	2025	post	School 4	high_deprivation_location	10	male	17. Which part of the Science Fun Day did you enjoy the most?	lab
5825	2025	post	School 4	high_deprivation_location	10	male	17. Which part of the Science Fun Day did you enjoy the most?	lab
5826	2025	post	School 4	high_deprivation_location	10	male	17. Which part of the Science Fun Day did you enjoy the most?	lab
5827	2025	post	School 4	high_deprivation_location	10	male	17. Which part of the Science Fun Day did you enjoy the most?	lab
5896	2025	post	School 6	low_deprivation_location	9	female	17. Which part of the Science Fun Day did you enjoy the most?	lab
5929	2025	post	School 6	low_deprivation_location	9	male	17. Which part of the Science Fun Day did you enjoy the most?	lab
5980	2025	post	School 6	low_deprivation_location	10	male	17. Which part of the Science Fun Day did you enjoy the most?	lab
6024	2025	post	School 6	low_deprivation_location	11	male	17. Which part of the Science Fun Day did you enjoy the most?	lab
6025	2025	post	School 6	low_deprivation_location	11	male	17. Which part of the Science Fun Day did you enjoy the most?	lab
6057	2025	post	School 6	low_deprivation_location	9	female	17. Which part of the Science Fun Day did you enjoy the most?	lab
6113	2025	post	School 6	low_deprivation_location	10	male	17. Which part of the Science Fun Day did you enjoy the most?	lab
6134	2025	post	School 6	low_deprivation_location	10	male	17. Which part of the Science Fun Day did you enjoy the most?	lab
6241	2025	post	School 6	low_deprivation_location	9	male	17. Which part of the Science Fun Day did you enjoy the most?	lab
6274	2025	post	School 6	low_deprivation_location	9	female	17. Which part of the Science Fun Day did you enjoy the most?	lab
6323	2025	post	School 6	low_deprivation_location	10	male	17. Which part of the Science Fun Day did you enjoy the most?	lab
6353	2025	post	School 6	low_deprivation_location	10	female	17. Which part of the Science Fun Day did you enjoy the most?	lab
6440	2025	post	School 6	low_deprivation_location	10	male	17. Which part of the Science Fun Day did you enjoy the most?	lab
6493	2025	post	School 6	low_deprivation_location	11	female	17. Which part of the Science Fun Day did you enjoy the most?	lab
6494	2025	post	School 6	low_deprivation_location	11	female	17. Which part of the Science Fun Day did you enjoy the most?	lab
6553	2025	post	School 6	low_deprivation_location	11	male	17. Which part of the Science Fun Day did you enjoy the most?	lab
6554	2025	post	School 6	low_deprivation_location	11	male	17. Which part of the Science Fun Day did you enjoy the most?	lab
6555	2025	post	School 6	low_deprivation_location	11	male	17. Which part of the Science Fun Day did you enjoy the most?	lab
6556	2025	post	School 6	low_deprivation_location	11	male	17. Which part of the Science Fun Day did you enjoy the most?	lab
539	2024	post	School 3	low_deprivation_location	NA	unspecified	17. Which part of the Science Fun Day did you enjoy the most?	NA
960	2024	post	School 3	low_deprivation_location	NA	unspecified	17. Which part of the Science Fun Day did you enjoy the most?	NA
1224	2024	post	School 2	low_deprivation_location	NA	unspecified	17. Which part of the Science Fun Day did you enjoy the most?	NA
1225	2024	post	School 2	low_deprivation_location	NA	unspecified	17. Which part of the Science Fun Day did you enjoy the most?	NA
1226	2024	post	School 2	low_deprivation_location	NA	unspecified	17. Which part of the Science Fun Day did you enjoy the most?	NA
1227	2024	post	School 2	low_deprivation_location	NA	unspecified	17. Which part of the Science Fun Day did you enjoy the most?	NA
1228	2024	post	School 2	low_deprivation_location	NA	unspecified	17. Which part of the Science Fun Day did you enjoy the most?	NA
1574	2024	post	School 2	low_deprivation_location	NA	unspecified	17. Which part of the Science Fun Day did you enjoy the most?	NA
1575	2024	post	School 2	low_deprivation_location	NA	unspecified	17. Which part of the Science Fun Day did you enjoy the most?	NA
1576	2024	post	School 2	low_deprivation_location	NA	unspecified	17. Which part of the Science Fun Day did you enjoy the most?	NA
1577	2024	post	School 2	low_deprivation_location	NA	unspecified	17. Which part of the Science Fun Day did you enjoy the most?	NA
2094	2024	post	School 2	low_deprivation_location	NA	unspecified	17. Which part of the Science Fun Day did you enjoy the most?	NA
3245	2024	post	School 1	high_deprivation_location	NA	unspecified	17. Which part of the Science Fun Day did you enjoy the most?	NA
3747	2025	post	School 3	low_deprivation_location	9	female	17. Which part of the Science Fun Day did you enjoy the most?	NA
4807	2025	post	School 4	high_deprivation_location	NA	unspecified	17. Which part of the Science Fun Day did you enjoy the most?	NA
5346	2025	post	School 4	high_deprivation_location	10	female	17. Which part of the Science Fun Day did you enjoy the most?	NA
5822	2025	post	School 4	high_deprivation_location	10	male	17. Which part of the Science Fun Day did you enjoy the most?	NA
5823	2025	post	School 4	high_deprivation_location	10	male	17. Which part of the Science Fun Day did you enjoy the most?	NA
5928	2025	post	School 6	low_deprivation_location	9	male	17. Which part of the Science Fun Day did you enjoy the most?	NA
6240	2025	post	School 6	low_deprivation_location	9	male	17. Which part of the Science Fun Day did you enjoy the most?	NA
6439	2025	post	School 6	low_deprivation_location	10	male	17. Which part of the Science Fun Day did you enjoy the most?	NA
970	2024	post	School 3	low_deprivation_location	NA	unspecified	17. Which part of the Science Fun Day did you enjoy the most?	other
971	2024	post	School 3	low_deprivation_location	NA	unspecified	17. Which part of the Science Fun Day did you enjoy the most?	other
972	2024	post	School 3	low_deprivation_location	NA	unspecified	17. Which part of the Science Fun Day did you enjoy the most?	other
2729	2024	post	School 1	high_deprivation_location	NA	unspecified	17. Which part of the Science Fun Day did you enjoy the most?	other
2730	2024	post	School 1	high_deprivation_location	NA	unspecified	17. Which part of the Science Fun Day did you enjoy the most?	other
2731	2024	post	School 1	high_deprivation_location	NA	unspecified	17. Which part of the Science Fun Day did you enjoy the most?	other
2732	2024	post	School 1	high_deprivation_location	NA	unspecified	17. Which part of the Science Fun Day did you enjoy the most?	other
2733	2024	post	School 1	high_deprivation_location	NA	unspecified	17. Which part of the Science Fun Day did you enjoy the most?	other
2734	2024	post	School 1	high_deprivation_location	NA	unspecified	17. Which part of the Science Fun Day did you enjoy the most?	other
3264	2024	post	School 1	high_deprivation_location	NA	unspecified	17. Which part of the Science Fun Day did you enjoy the most?	other
3265	2024	post	School 1	high_deprivation_location	NA	unspecified	17. Which part of the Science Fun Day did you enjoy the most?	other
3586	2025	post	School 3	low_deprivation_location	8	female	17. Which part of the Science Fun Day did you enjoy the most?	other
3648	2025	post	School 3	low_deprivation_location	9	male	17. Which part of the Science Fun Day did you enjoy the most?	other
4033	2025	post	School 5	high_deprivation_location	10	male	17. Which part of the Science Fun Day did you enjoy the most?	other
4667	2025	post	School 7	high_deprivation_location	10	female	17. Which part of the Science Fun Day did you enjoy the most?	other
5067	2025	post	School 4	high_deprivation_location	9	female	17. Which part of the Science Fun Day did you enjoy the most?	other
5068	2025	post	School 4	high_deprivation_location	9	female	17. Which part of the Science Fun Day did you enjoy the most?	other
5194	2025	post	School 4	high_deprivation_location	9	male	17. Which part of the Science Fun Day did you enjoy the most?	other
5596	2025	post	School 4	high_deprivation_location	9	female	17. Which part of the Science Fun Day did you enjoy the most?	other
5597	2025	post	School 4	high_deprivation_location	9	female	17. Which part of the Science Fun Day did you enjoy the most?	other
5655	2025	post	School 4	high_deprivation_location	9	female	17. Which part of the Science Fun Day did you enjoy the most?	other
5656	2025	post	School 4	high_deprivation_location	9	female	17. Which part of the Science Fun Day did you enjoy the most?	other
123	2024	post	School 3	low_deprivation_location	NA	unspecified	17. Which part of the Science Fun Day did you enjoy the most?	outdoor
124	2024	post	School 3	low_deprivation_location	NA	unspecified	17. Which part of the Science Fun Day did you enjoy the most?	outdoor
125	2024	post	School 3	low_deprivation_location	NA	unspecified	17. Which part of the Science Fun Day did you enjoy the most?	outdoor
126	2024	post	School 3	low_deprivation_location	NA	unspecified	17. Which part of the Science Fun Day did you enjoy the most?	outdoor
127	2024	post	School 3	low_deprivation_location	NA	unspecified	17. Which part of the Science Fun Day did you enjoy the most?	outdoor
555	2024	post	School 3	low_deprivation_location	NA	unspecified	17. Which part of the Science Fun Day did you enjoy the most?	outdoor
556	2024	post	School 3	low_deprivation_location	NA	unspecified	17. Which part of the Science Fun Day did you enjoy the most?	outdoor
557	2024	post	School 3	low_deprivation_location	NA	unspecified	17. Which part of the Science Fun Day did you enjoy the most?	outdoor
558	2024	post	School 3	low_deprivation_location	NA	unspecified	17. Which part of the Science Fun Day did you enjoy the most?	outdoor
973	2024	post	School 3	low_deprivation_location	NA	unspecified	17. Which part of the Science Fun Day did you enjoy the most?	outdoor
974	2024	post	School 3	low_deprivation_location	NA	unspecified	17. Which part of the Science Fun Day did you enjoy the most?	outdoor
975	2024	post	School 3	low_deprivation_location	NA	unspecified	17. Which part of the Science Fun Day did you enjoy the most?	outdoor
1237	2024	post	School 2	low_deprivation_location	NA	unspecified	17. Which part of the Science Fun Day did you enjoy the most?	outdoor
1238	2024	post	School 2	low_deprivation_location	NA	unspecified	17. Which part of the Science Fun Day did you enjoy the most?	outdoor
1239	2024	post	School 2	low_deprivation_location	NA	unspecified	17. Which part of the Science Fun Day did you enjoy the most?	outdoor
1240	2024	post	School 2	low_deprivation_location	NA	unspecified	17. Which part of the Science Fun Day did you enjoy the most?	outdoor
1585	2024	post	School 2	low_deprivation_location	NA	unspecified	17. Which part of the Science Fun Day did you enjoy the most?	outdoor
1586	2024	post	School 2	low_deprivation_location	NA	unspecified	17. Which part of the Science Fun Day did you enjoy the most?	outdoor
1587	2024	post	School 2	low_deprivation_location	NA	unspecified	17. Which part of the Science Fun Day did you enjoy the most?	outdoor
1588	2024	post	School 2	low_deprivation_location	NA	unspecified	17. Which part of the Science Fun Day did you enjoy the most?	outdoor
1589	2024	post	School 2	low_deprivation_location	NA	unspecified	17. Which part of the Science Fun Day did you enjoy the most?	outdoor
2102	2024	post	School 2	low_deprivation_location	NA	unspecified	17. Which part of the Science Fun Day did you enjoy the most?	outdoor
2103	2024	post	School 2	low_deprivation_location	NA	unspecified	17. Which part of the Science Fun Day did you enjoy the most?	outdoor
2104	2024	post	School 2	low_deprivation_location	NA	unspecified	17. Which part of the Science Fun Day did you enjoy the most?	outdoor
2105	2024	post	School 2	low_deprivation_location	NA	unspecified	17. Which part of the Science Fun Day did you enjoy the most?	outdoor
2106	2024	post	School 2	low_deprivation_location	NA	unspecified	17. Which part of the Science Fun Day did you enjoy the most?	outdoor
2107	2024	post	School 2	low_deprivation_location	NA	unspecified	17. Which part of the Science Fun Day did you enjoy the most?	outdoor
2108	2024	post	School 2	low_deprivation_location	NA	unspecified	17. Which part of the Science Fun Day did you enjoy the most?	outdoor
2109	2024	post	School 2	low_deprivation_location	NA	unspecified	17. Which part of the Science Fun Day did you enjoy the most?	outdoor
2110	2024	post	School 2	low_deprivation_location	NA	unspecified	17. Which part of the Science Fun Day did you enjoy the most?	outdoor
2111	2024	post	School 2	low_deprivation_location	NA	unspecified	17. Which part of the Science Fun Day did you enjoy the most?	outdoor
2112	2024	post	School 2	low_deprivation_location	NA	unspecified	17. Which part of the Science Fun Day did you enjoy the most?	outdoor
2113	2024	post	School 2	low_deprivation_location	NA	unspecified	17. Which part of the Science Fun Day did you enjoy the most?	outdoor
2114	2024	post	School 2	low_deprivation_location	NA	unspecified	17. Which part of the Science Fun Day did you enjoy the most?	outdoor
2115	2024	post	School 2	low_deprivation_location	NA	unspecified	17. Which part of the Science Fun Day did you enjoy the most?	outdoor
2116	2024	post	School 2	low_deprivation_location	NA	unspecified	17. Which part of the Science Fun Day did you enjoy the most?	outdoor
2241	2024	post	School 1	high_deprivation_location	NA	unspecified	17. Which part of the Science Fun Day did you enjoy the most?	outdoor
2735	2024	post	School 1	high_deprivation_location	NA	unspecified	17. Which part of the Science Fun Day did you enjoy the most?	outdoor
3266	2024	post	School 1	high_deprivation_location	NA	unspecified	17. Which part of the Science Fun Day did you enjoy the most?	outdoor
3267	2024	post	School 1	high_deprivation_location	NA	unspecified	17. Which part of the Science Fun Day did you enjoy the most?	outdoor
3393	2025	post	School 3	low_deprivation_location	8	male	17. Which part of the Science Fun Day did you enjoy the most?	outdoor
3705	2025	post	School 3	low_deprivation_location	NA	unspecified	17. Which part of the Science Fun Day did you enjoy the most?	outdoor
4366	2025	post	School 7	high_deprivation_location	9	male	17. Which part of the Science Fun Day did you enjoy the most?	outdoor
4636	2025	post	School 7	high_deprivation_location	9	male	17. Which part of the Science Fun Day did you enjoy the most?	outdoor
4812	2025	post	School 4	high_deprivation_location	NA	unspecified	17. Which part of the Science Fun Day did you enjoy the most?	outdoor
4930	2025	post	School 4	high_deprivation_location	10	male	17. Which part of the Science Fun Day did you enjoy the most?	outdoor
5021	2025	post	School 4	high_deprivation_location	9	male	17. Which part of the Science Fun Day did you enjoy the most?	outdoor
5069	2025	post	School 4	high_deprivation_location	9	female	17. Which part of the Science Fun Day did you enjoy the most?	outdoor
5350	2025	post	School 4	high_deprivation_location	10	female	17. Which part of the Science Fun Day did you enjoy the most?	outdoor
5351	2025	post	School 4	high_deprivation_location	10	female	17. Which part of the Science Fun Day did you enjoy the most?	outdoor
5476	2025	post	School 4	high_deprivation_location	9	female	17. Which part of the Science Fun Day did you enjoy the most?	outdoor
5657	2025	post	School 4	high_deprivation_location	9	female	17. Which part of the Science Fun Day did you enjoy the most?	outdoor
5930	2025	post	School 6	low_deprivation_location	9	male	17. Which part of the Science Fun Day did you enjoy the most?	outdoor
5959	2025	post	School 6	low_deprivation_location	10	female	17. Which part of the Science Fun Day did you enjoy the most?	outdoor
6043	2025	post	School 6	low_deprivation_location	10	male	17. Which part of the Science Fun Day did you enjoy the most?	outdoor
6085	2025	post	School 6	low_deprivation_location	NA	male	17. Which part of the Science Fun Day did you enjoy the most?	outdoor
6242	2025	post	School 6	low_deprivation_location	9	male	17. Which part of the Science Fun Day did you enjoy the most?	outdoor
6243	2025	post	School 6	low_deprivation_location	9	male	17. Which part of the Science Fun Day did you enjoy the most?	outdoor
6244	2025	post	School 6	low_deprivation_location	9	male	17. Which part of the Science Fun Day did you enjoy the most?	outdoor
6302	2025	post	School 6	low_deprivation_location	9	male	17. Which part of the Science Fun Day did you enjoy the most?	outdoor
6354	2025	post	School 6	low_deprivation_location	10	female	17. Which part of the Science Fun Day did you enjoy the most?	outdoor
6386	2025	post	School 6	low_deprivation_location	10	female	17. Which part of the Science Fun Day did you enjoy the most?	outdoor
6441	2025	post	School 6	low_deprivation_location	10	male	17. Which part of the Science Fun Day did you enjoy the most?	outdoor
6463	2025	post	School 6	low_deprivation_location	10	male	17. Which part of the Science Fun Day did you enjoy the most?	outdoor
4830	2025	post	School 4	high_deprivation_location	NA	unspecified	18. (extra text)	[illegible]
616	2024	post	School 3	low_deprivation_location	NA	unspecified	18. (extra text)	and also walking
3330	2024	post	School 1	high_deprivation_location	NA	unspecified	18. (extra text)	because we did nothing
3331	2024	post	School 1	high_deprivation_location	NA	unspecified	18. (extra text)	because we didn't get to go outside
3332	2024	post	School 1	high_deprivation_location	NA	unspecified	18. (extra text)	break time
1021	2024	post	School 3	low_deprivation_location	NA	unspecified	18. (extra text)	eating because I just want to get on with science
2804	2024	post	School 1	high_deprivation_location	NA	unspecified	18. (extra text)	everything
1022	2024	post	School 3	low_deprivation_location	NA	unspecified	18. (extra text)	filling in the forms
2177	2024	post	School 2	low_deprivation_location	NA	unspecified	18. (extra text)	Having to walk to the Hexagon
2178	2024	post	School 2	low_deprivation_location	NA	unspecified	18. (extra text)	I couldn't tell you what I didn't like because I liked everything.
153	2024	post	School 3	low_deprivation_location	NA	unspecified	18. (extra text)	I enjoyed it all!
1636	2024	post	School 2	low_deprivation_location	NA	unspecified	18. (extra text)	I enjoyed them all! :)
2801	2024	post	School 1	high_deprivation_location	NA	unspecified	18. (extra text)	I like everything we did
1020	2024	post	School 3	low_deprivation_location	NA	unspecified	18. (extra text)	I loved everything soo much. There isn't one that I hated and I'm picky so that's saying something.
[truncated: 4,573 more rows]
