# Supplementary material for: ‘Science Fun Days’: Opportunities for Connecting Primary School Pupils With Nature and Microbiology
Source: Microb Biotechnol. 2025 Dec 10;18(12):e70279. doi: 10.1111/1751-7915.70279 (PMC12696025; doi:10.1111/1751-7915.70279)
Supplement: Supplementary file 8 — Data S8: mbt270279‐sup‐0008‐DataS8.csv. [file MBT2-18-e70279-s004.csv]

	year	pre_post	Sch_anon	imd_group	age	gender	Qu_long	value
1	2025	pre	School 3	low_deprivation_location	8	male	7. I like to do science activities	4
2	2025	post	School 3	low_deprivation_location	8	male	7. I like to do science activities	5
3	2025	post	School 3	low_deprivation_location	8	male	7. I like to do science activities	5
4	2025	pre	School 3	low_deprivation_location	8	male	7. I like to do science activities	5
5	2025	pre	School 3	low_deprivation_location	8	male	8. I want to understand how nature works	2
6	2025	post	School 3	low_deprivation_location	8	male	8. I want to understand how nature works	5
7	2025	post	School 3	low_deprivation_location	8	male	8. I want to understand how nature works	5
8	2025	pre	School 3	low_deprivation_location	8	male	8. I want to understand how nature works	5
9	2025	post	School 3	low_deprivation_location	8	male	9. I enjoy reading about science and nature	4
10	2025	pre	School 3	low_deprivation_location	8	male	9. I enjoy reading about science and nature	4
11	2025	post	School 3	low_deprivation_location	8	male	9. I enjoy reading about science and nature	5
12	2025	pre	School 3	low_deprivation_location	8	male	9. I enjoy reading about science and nature	5
13	2025	pre	School 3	low_deprivation_location	8	male	10. I enjoy talking about science and nature	3
14	2025	post	School 3	low_deprivation_location	8	male	10. I enjoy talking about science and nature	4
15	2025	pre	School 3	low_deprivation_location	8	male	10. I enjoy talking about science and nature	4
16	2025	post	School 3	low_deprivation_location	8	male	10. I enjoy talking about science and nature	5
17	2025	pre	School 3	low_deprivation_location	8	male	11. I enjoy watching science and nature shows on TV	2
18	2025	post	School 3	low_deprivation_location	8	male	11. I enjoy watching science and nature shows on TV	5
19	2025	post	School 3	low_deprivation_location	8	male	11. I enjoy watching science and nature shows on TV	5
20	2025	pre	School 3	low_deprivation_location	8	male	11. I enjoy watching science and nature shows on TV	5
21	2025	post	School 3	low_deprivation_location	8	male	12. I am good at understanding some science topics	4
22	2025	pre	School 3	low_deprivation_location	8	male	12. I am good at understanding some science topics	4
23	2025	pre	School 3	low_deprivation_location	8	male	12. I am good at understanding some science topics	4
24	2025	post	School 3	low_deprivation_location	8	male	12. I am good at understanding some science topics	5
25	2025	pre	School 3	low_deprivation_location	8	male	13. I am good at explaining science	2
26	2025	pre	School 3	low_deprivation_location	8	male	13. I am good at explaining science	4
27	2025	post	School 3	low_deprivation_location	8	male	13. I am good at explaining science	5
28	2025	post	School 3	low_deprivation_location	8	male	13. I am good at explaining science	5
29	2025	post	School 3	low_deprivation_location	8	male	14. I am good at following instructions for scientific activities	4
30	2025	pre	School 3	low_deprivation_location	8	male	14. I am good at following instructions for scientific activities	4
31	2025	post	School 3	low_deprivation_location	8	male	14. I am good at following instructions for scientific activities	5
32	2025	pre	School 3	low_deprivation_location	8	male	14. I am good at following instructions for scientific activities	5
33	2025	pre	School 3	low_deprivation_location	8	male	I am good at explaining how to do science activities to others	3
34	2025	post	School 3	low_deprivation_location	8	male	I am good at explaining how to do science activities to others	4
35	2025	pre	School 3	low_deprivation_location	8	male	I am good at explaining how to do science activities to others	4
36	2025	post	School 3	low_deprivation_location	8	male	I am good at explaining how to do science activities to others	5
37	2025	post	School 3	low_deprivation_location	8	male	20. I understand better how scientists work	4
38	2025	post	School 3	low_deprivation_location	8	male	20. I understand better how scientists work	4
39	2025	post	School 3	low_deprivation_location	8	male	21. It was fun to participate in the scientific activities	5
40	2025	post	School 3	low_deprivation_location	8	male	21. It was fun to participate in the scientific activities	5
41	2025	post	School 3	low_deprivation_location	8	male	22. I would like to do these kind of activities more in class	5
42	2025	post	School 3	low_deprivation_location	8	male	22. I would like to do these kind of activities more in class	5
43	2025	post	School 3	low_deprivation_location	8	male	23. I will tell my family and friends about the activities	4
44	2025	post	School 3	low_deprivation_location	8	male	23. I will tell my family and friends about the activities	4
45	2025	post	School 3	low_deprivation_location	8	male	24. I am proud I helped scientists	4
46	2025	post	School 3	low_deprivation_location	8	male	24. I am proud I helped scientists	5
47	2025	pre	School 3	low_deprivation_location	8	female	7. I like to do science activities	3
48	2025	post	School 3	low_deprivation_location	8	female	7. I like to do science activities	4
49	2025	pre	School 3	low_deprivation_location	8	female	7. I like to do science activities	4
50	2025	pre	School 3	low_deprivation_location	8	female	8. I want to understand how nature works	3
51	2025	post	School 3	low_deprivation_location	8	female	8. I want to understand how nature works	5
52	2025	pre	School 3	low_deprivation_location	8	female	8. I want to understand how nature works	5
53	2025	pre	School 3	low_deprivation_location	8	female	9. I enjoy reading about science and nature	2
54	2025	post	School 3	low_deprivation_location	8	female	9. I enjoy reading about science and nature	3
55	2025	pre	School 3	low_deprivation_location	8	female	9. I enjoy reading about science and nature	4
56	2025	pre	School 3	low_deprivation_location	8	female	10. I enjoy talking about science and nature	1
57	2025	pre	School 3	low_deprivation_location	8	female	10. I enjoy talking about science and nature	2
58	2025	post	School 3	low_deprivation_location	8	female	10. I enjoy talking about science and nature	4
59	2025	post	School 3	low_deprivation_location	8	female	11. I enjoy watching science and nature shows on TV	3
60	2025	pre	School 3	low_deprivation_location	8	female	11. I enjoy watching science and nature shows on TV	3
61	2025	pre	School 3	low_deprivation_location	8	female	11. I enjoy watching science and nature shows on TV	3
62	2025	pre	School 3	low_deprivation_location	8	female	12. I am good at understanding some science topics	2
63	2025	pre	School 3	low_deprivation_location	8	female	12. I am good at understanding some science topics	2
64	2025	post	School 3	low_deprivation_location	8	female	12. I am good at understanding some science topics	4
65	2025	pre	School 3	low_deprivation_location	8	female	13. I am good at explaining science	1
66	2025	post	School 3	low_deprivation_location	8	female	13. I am good at explaining science	2
67	2025	pre	School 3	low_deprivation_location	8	female	13. I am good at explaining science	3
68	2025	pre	School 3	low_deprivation_location	8	female	14. I am good at following instructions for scientific activities	3
69	2025	pre	School 3	low_deprivation_location	8	female	14. I am good at following instructions for scientific activities	3
70	2025	post	School 3	low_deprivation_location	8	female	14. I am good at following instructions for scientific activities	5
71	2025	pre	School 3	low_deprivation_location	8	female	I am good at explaining how to do science activities to others	3
72	2025	post	School 3	low_deprivation_location	8	female	I am good at explaining how to do science activities to others	4
73	2025	pre	School 3	low_deprivation_location	8	female	I am good at explaining how to do science activities to others	4
74	2025	post	School 3	low_deprivation_location	8	female	20. I understand better how scientists work	5
75	2025	post	School 3	low_deprivation_location	8	female	21. It was fun to participate in the scientific activities	5
76	2025	post	School 3	low_deprivation_location	8	female	22. I would like to do these kind of activities more in class	5
77	2025	post	School 3	low_deprivation_location	8	female	23. I will tell my family and friends about the activities	5
78	2025	post	School 3	low_deprivation_location	8	female	24. I am proud I helped scientists	5
79	2025	post	School 3	low_deprivation_location	8	male	7. I like to do science activities	4
80	2025	post	School 3	low_deprivation_location	8	male	7. I like to do science activities	5
81	2025	post	School 3	low_deprivation_location	8	male	7. I like to do science activities	5
82	2025	post	School 3	low_deprivation_location	8	male	8. I want to understand how nature works	NA
83	2025	post	School 3	low_deprivation_location	8	male	8. I want to understand how nature works	3
84	2025	post	School 3	low_deprivation_location	8	male	8. I want to understand how nature works	4
85	2025	post	School 3	low_deprivation_location	8	male	9. I enjoy reading about science and nature	4
86	2025	post	School 3	low_deprivation_location	8	male	9. I enjoy reading about science and nature	5
87	2025	post	School 3	low_deprivation_location	8	male	9. I enjoy reading about science and nature	5
88	2025	post	School 3	low_deprivation_location	8	male	10. I enjoy talking about science and nature	NA
89	2025	post	School 3	low_deprivation_location	8	male	10. I enjoy talking about science and nature	2
90	2025	post	School 3	low_deprivation_location	8	male	10. I enjoy talking about science and nature	3
91	2025	post	School 3	low_deprivation_location	8	male	11. I enjoy watching science and nature shows on TV	4
92	2025	post	School 3	low_deprivation_location	8	male	11. I enjoy watching science and nature shows on TV	4
93	2025	post	School 3	low_deprivation_location	8	male	11. I enjoy watching science and nature shows on TV	5
94	2025	post	School 3	low_deprivation_location	8	male	12. I am good at understanding some science topics	4
95	2025	post	School 3	low_deprivation_location	8	male	12. I am good at understanding some science topics	5
96	2025	post	School 3	low_deprivation_location	8	male	12. I am good at understanding some science topics	5
97	2025	post	School 3	low_deprivation_location	8	male	13. I am good at explaining science	3
98	2025	post	School 3	low_deprivation_location	8	male	13. I am good at explaining science	3
99	2025	post	School 3	low_deprivation_location	8	male	13. I am good at explaining science	4
100	2025	post	School 3	low_deprivation_location	8	male	14. I am good at following instructions for scientific activities	2
101	2025	post	School 3	low_deprivation_location	8	male	14. I am good at following instructions for scientific activities	5
102	2025	post	School 3	low_deprivation_location	8	male	14. I am good at following instructions for scientific activities	5
103	2025	post	School 3	low_deprivation_location	8	male	I am good at explaining how to do science activities to others	3
104	2025	post	School 3	low_deprivation_location	8	male	I am good at explaining how to do science activities to others	3
105	2025	post	School 3	low_deprivation_location	8	male	I am good at explaining how to do science activities to others	4
106	2025	post	School 3	low_deprivation_location	8	male	20. I understand better how scientists work	4
107	2025	post	School 3	low_deprivation_location	8	male	20. I understand better how scientists work	4
108	2025	post	School 3	low_deprivation_location	8	male	20. I understand better how scientists work	4
109	2025	post	School 3	low_deprivation_location	8	male	21. It was fun to participate in the scientific activities	5
110	2025	post	School 3	low_deprivation_location	8	male	21. It was fun to participate in the scientific activities	5
111	2025	post	School 3	low_deprivation_location	8	male	21. It was fun to participate in the scientific activities	5
112	2025	post	School 3	low_deprivation_location	8	male	22. I would like to do these kind of activities more in class	2
113	2025	post	School 3	low_deprivation_location	8	male	22. I would like to do these kind of activities more in class	4
114	2025	post	School 3	low_deprivation_location	8	male	22. I would like to do these kind of activities more in class	5
115	2025	post	School 3	low_deprivation_location	8	male	23. I will tell my family and friends about the activities	3
116	2025	post	School 3	low_deprivation_location	8	male	23. I will tell my family and friends about the activities	4
117	2025	post	School 3	low_deprivation_location	8	male	23. I will tell my family and friends about the activities	5
118	2025	post	School 3	low_deprivation_location	8	male	24. I am proud I helped scientists	4
119	2025	post	School 3	low_deprivation_location	8	male	24. I am proud I helped scientists	4
120	2025	post	School 3	low_deprivation_location	8	male	24. I am proud I helped scientists	5
121	2025	post	School 3	low_deprivation_location	9	unspecified	7. I like to do science activities	4
122	2025	post	School 3	low_deprivation_location	9	unspecified	8. I want to understand how nature works	3
123	2025	post	School 3	low_deprivation_location	9	unspecified	9. I enjoy reading about science and nature	3
124	2025	post	School 3	low_deprivation_location	9	unspecified	10. I enjoy talking about science and nature	3
125	2025	post	School 3	low_deprivation_location	9	unspecified	11. I enjoy watching science and nature shows on TV	3
126	2025	post	School 3	low_deprivation_location	9	unspecified	12. I am good at understanding some science topics	3
127	2025	post	School 3	low_deprivation_location	9	unspecified	13. I am good at explaining science	3
128	2025	post	School 3	low_deprivation_location	9	unspecified	14. I am good at following instructions for scientific activities	3
129	2025	post	School 3	low_deprivation_location	9	unspecified	I am good at explaining how to do science activities to others	4
130	2025	post	School 3	low_deprivation_location	9	unspecified	20. I understand better how scientists work	4
131	2025	post	School 3	low_deprivation_location	9	unspecified	21. It was fun to participate in the scientific activities	4
132	2025	post	School 3	low_deprivation_location	9	unspecified	22. I would like to do these kind of activities more in class	4
133	2025	post	School 3	low_deprivation_location	9	unspecified	23. I will tell my family and friends about the activities	2
134	2025	post	School 3	low_deprivation_location	9	unspecified	24. I am proud I helped scientists	NA
135	2025	pre	School 3	low_deprivation_location	9	male	7. I like to do science activities	3
136	2025	pre	School 3	low_deprivation_location	9	male	8. I want to understand how nature works	4
137	2025	pre	School 3	low_deprivation_location	9	male	9. I enjoy reading about science and nature	2
138	2025	pre	School 3	low_deprivation_location	9	male	10. I enjoy talking about science and nature	3
139	2025	pre	School 3	low_deprivation_location	9	male	11. I enjoy watching science and nature shows on TV	3
140	2025	pre	School 3	low_deprivation_location	9	male	12. I am good at understanding some science topics	4
141	2025	pre	School 3	low_deprivation_location	9	male	13. I am good at explaining science	2
142	2025	pre	School 3	low_deprivation_location	9	male	14. I am good at following instructions for scientific activities	5
143	2025	pre	School 3	low_deprivation_location	9	male	I am good at explaining how to do science activities to others	1
144	2025	pre	School 3	low_deprivation_location	9	male	7. I like to do science activities	5
145	2025	pre	School 3	low_deprivation_location	9	male	8. I want to understand how nature works	5
146	2025	pre	School 3	low_deprivation_location	9	male	9. I enjoy reading about science and nature	5
147	2025	pre	School 3	low_deprivation_location	9	male	10. I enjoy talking about science and nature	5
148	2025	pre	School 3	low_deprivation_location	9	male	11. I enjoy watching science and nature shows on TV	5
149	2025	pre	School 3	low_deprivation_location	9	male	12. I am good at understanding some science topics	4
150	2025	pre	School 3	low_deprivation_location	9	male	13. I am good at explaining science	4
151	2025	pre	School 3	low_deprivation_location	9	male	14. I am good at following instructions for scientific activities	5
152	2025	pre	School 3	low_deprivation_location	9	male	I am good at explaining how to do science activities to others	4
153	2025	pre	School 3	low_deprivation_location	9	male	7. I like to do science activities	4
154	2025	post	School 3	low_deprivation_location	9	male	7. I like to do science activities	5
155	2025	pre	School 3	low_deprivation_location	9	male	7. I like to do science activities	5
156	2025	pre	School 3	low_deprivation_location	9	male	8. I want to understand how nature works	4
157	2025	post	School 3	low_deprivation_location	9	male	8. I want to understand how nature works	5
158	2025	pre	School 3	low_deprivation_location	9	male	8. I want to understand how nature works	5
159	2025	pre	School 3	low_deprivation_location	9	male	9. I enjoy reading about science and nature	1
160	2025	post	School 3	low_deprivation_location	9	male	9. I enjoy reading about science and nature	5
161	2025	pre	School 3	low_deprivation_location	9	male	9. I enjoy reading about science and nature	5
162	2025	pre	School 3	low_deprivation_location	9	male	10. I enjoy talking about science and nature	1
163	2025	post	School 3	low_deprivation_location	9	male	10. I enjoy talking about science and nature	5
164	2025	pre	School 3	low_deprivation_location	9	male	10. I enjoy talking about science and nature	5
165	2025	pre	School 3	low_deprivation_location	9	male	11. I enjoy watching science and nature shows on TV	1
166	2025	pre	School 3	low_deprivation_location	9	male	11. I enjoy watching science and nature shows on TV	2
167	2025	post	School 3	low_deprivation_location	9	male	11. I enjoy watching science and nature shows on TV	5
168	2025	pre	School 3	low_deprivation_location	9	male	12. I am good at understanding some science topics	2
169	2025	pre	School 3	low_deprivation_location	9	male	12. I am good at understanding some science topics	4
170	2025	post	School 3	low_deprivation_location	9	male	12. I am good at understanding some science topics	5
171	2025	pre	School 3	low_deprivation_location	9	male	13. I am good at explaining science	2
172	2025	pre	School 3	low_deprivation_location	9	male	13. I am good at explaining science	4
173	2025	post	School 3	low_deprivation_location	9	male	13. I am good at explaining science	5
174	2025	pre	School 3	low_deprivation_location	9	male	14. I am good at following instructions for scientific activities	1
175	2025	pre	School 3	low_deprivation_location	9	male	14. I am good at following instructions for scientific activities	3
176	2025	post	School 3	low_deprivation_location	9	male	14. I am good at following instructions for scientific activities	5
177	2025	pre	School 3	low_deprivation_location	9	male	I am good at explaining how to do science activities to others	1
178	2025	pre	School 3	low_deprivation_location	9	male	I am good at explaining how to do science activities to others	4
179	2025	post	School 3	low_deprivation_location	9	male	I am good at explaining how to do science activities to others	5
180	2025	post	School 3	low_deprivation_location	9	male	20. I understand better how scientists work	5
181	2025	post	School 3	low_deprivation_location	9	male	21. It was fun to participate in the scientific activities	5
182	2025	post	School 3	low_deprivation_location	9	male	22. I would like to do these kind of activities more in class	5
183	2025	post	School 3	low_deprivation_location	9	male	23. I will tell my family and friends about the activities	5
184	2025	post	School 3	low_deprivation_location	9	male	24. I am proud I helped scientists	5
185	2025	post	School 3	low_deprivation_location	NA	unspecified	7. I like to do science activities	4
186	2025	post	School 3	low_deprivation_location	NA	unspecified	7. I like to do science activities	5
187	2025	post	School 3	low_deprivation_location	NA	unspecified	8. I want to understand how nature works	5
188	2025	post	School 3	low_deprivation_location	NA	unspecified	8. I want to understand how nature works	5
189	2025	post	School 3	low_deprivation_location	NA	unspecified	9. I enjoy reading about science and nature	3
190	2025	post	School 3	low_deprivation_location	NA	unspecified	9. I enjoy reading about science and nature	5
191	2025	post	School 3	low_deprivation_location	NA	unspecified	10. I enjoy talking about science and nature	5
192	2025	post	School 3	low_deprivation_location	NA	unspecified	10. I enjoy talking about science and nature	5
193	2025	post	School 3	low_deprivation_location	NA	unspecified	11. I enjoy watching science and nature shows on TV	4
194	2025	post	School 3	low_deprivation_location	NA	unspecified	11. I enjoy watching science and nature shows on TV	5
195	2025	post	School 3	low_deprivation_location	NA	unspecified	12. I am good at understanding some science topics	4
196	2025	post	School 3	low_deprivation_location	NA	unspecified	12. I am good at understanding some science topics	5
197	2025	post	School 3	low_deprivation_location	NA	unspecified	13. I am good at explaining science	4
198	2025	post	School 3	low_deprivation_location	NA	unspecified	13. I am good at explaining science	5
199	2025	post	School 3	low_deprivation_location	NA	unspecified	14. I am good at following instructions for scientific activities	4
200	2025	post	School 3	low_deprivation_location	NA	unspecified	14. I am good at following instructions for scientific activities	5
201	2025	post	School 3	low_deprivation_location	NA	unspecified	I am good at explaining how to do science activities to others	4
202	2025	post	School 3	low_deprivation_location	NA	unspecified	I am good at explaining how to do science activities to others	5
203	2025	post	School 3	low_deprivation_location	NA	unspecified	20. I understand better how scientists work	NA
204	2025	post	School 3	low_deprivation_location	NA	unspecified	20. I understand better how scientists work	NA
205	2025	post	School 3	low_deprivation_location	NA	unspecified	21. It was fun to participate in the scientific activities	NA
206	2025	post	School 3	low_deprivation_location	NA	unspecified	21. It was fun to participate in the scientific activities	NA
207	2025	post	School 3	low_deprivation_location	NA	unspecified	22. I would like to do these kind of activities more in class	NA
208	2025	post	School 3	low_deprivation_location	NA	unspecified	22. I would like to do these kind of activities more in class	NA
209	2025	post	School 3	low_deprivation_location	NA	unspecified	23. I will tell my family and friends about the activities	NA
210	2025	post	School 3	low_deprivation_location	NA	unspecified	23. I will tell my family and friends about the activities	NA
211	2025	post	School 3	low_deprivation_location	NA	unspecified	24. I am proud I helped scientists	NA
212	2025	post	School 3	low_deprivation_location	NA	unspecified	24. I am proud I helped scientists	NA
213	2025	pre	School 3	low_deprivation_location	8	male	7. I like to do science activities	4
214	2025	pre	School 3	low_deprivation_location	8	male	7. I like to do science activities	5
215	2025	pre	School 3	low_deprivation_location	8	male	8. I want to understand how nature works	2
216	2025	pre	School 3	low_deprivation_location	8	male	8. I want to understand how nature works	5
217	2025	pre	School 3	low_deprivation_location	8	male	9. I enjoy reading about science and nature	3
218	2025	pre	School 3	low_deprivation_location	8	male	9. I enjoy reading about science and nature	4
219	2025	pre	School 3	low_deprivation_location	8	male	10. I enjoy talking about science and nature	4
220	2025	pre	School 3	low_deprivation_location	8	male	10. I enjoy talking about science and nature	5
221	2025	pre	School 3	low_deprivation_location	8	male	11. I enjoy watching science and nature shows on TV	3
222	2025	pre	School 3	low_deprivation_location	8	male	11. I enjoy watching science and nature shows on TV	3
223	2025	pre	School 3	low_deprivation_location	8	male	12. I am good at understanding some science topics	5
224	2025	pre	School 3	low_deprivation_location	8	male	12. I am good at understanding some science topics	5
225	2025	pre	School 3	low_deprivation_location	8	male	13. I am good at explaining science	3
226	2025	pre	School 3	low_deprivation_location	8	male	13. I am good at explaining science	4
227	2025	pre	School 3	low_deprivation_location	8	male	14. I am good at following instructions for scientific activities	4
228	2025	pre	School 3	low_deprivation_location	8	male	14. I am good at following instructions for scientific activities	5
229	2025	pre	School 3	low_deprivation_location	8	male	I am good at explaining how to do science activities to others	3
230	2025	pre	School 3	low_deprivation_location	8	male	I am good at explaining how to do science activities to others	5
231	2025	pre	School 3	low_deprivation_location	8	female	7. I like to do science activities	4
232	2025	post	School 3	low_deprivation_location	8	female	7. I like to do science activities	5
233	2025	post	School 3	low_deprivation_location	8	female	8. I want to understand how nature works	4
234	2025	pre	School 3	low_deprivation_location	8	female	8. I want to understand how nature works	5
235	2025	pre	School 3	low_deprivation_location	8	female	9. I enjoy reading about science and nature	2
236	2025	post	School 3	low_deprivation_location	8	female	9. I enjoy reading about science and nature	3
237	2025	pre	School 3	low_deprivation_location	8	female	10. I enjoy talking about science and nature	4
238	2025	post	School 3	low_deprivation_location	8	female	10. I enjoy talking about science and nature	5
239	2025	post	School 3	low_deprivation_location	8	female	11. I enjoy watching science and nature shows on TV	4
240	2025	pre	School 3	low_deprivation_location	8	female	11. I enjoy watching science and nature shows on TV	4
241	2025	post	School 3	low_deprivation_location	8	female	12. I am good at understanding some science topics	2
242	2025	pre	School 3	low_deprivation_location	8	female	12. I am good at understanding some science topics	2
243	2025	pre	School 3	low_deprivation_location	8	female	13. I am good at explaining science	2
244	2025	post	School 3	low_deprivation_location	8	female	13. I am good at explaining science	5
245	2025	post	School 3	low_deprivation_location	8	female	14. I am good at following instructions for scientific activities	5
246	2025	pre	School 3	low_deprivation_location	8	female	14. I am good at following instructions for scientific activities	5
247	2025	post	School 3	low_deprivation_location	8	female	I am good at explaining how to do science activities to others	4
248	2025	pre	School 3	low_deprivation_location	8	female	I am good at explaining how to do science activities to others	4
249	2025	post	School 3	low_deprivation_location	8	female	20. I understand better how scientists work	5
250	2025	post	School 3	low_deprivation_location	8	female	21. It was fun to participate in the scientific activities	5
251	2025	post	School 3	low_deprivation_location	8	female	22. I would like to do these kind of activities more in class	5
252	2025	post	School 3	low_deprivation_location	8	female	23. I will tell my family and friends about the activities	5
253	2025	post	School 3	low_deprivation_location	8	female	24. I am proud I helped scientists	4
254	2025	pre	School 3	low_deprivation_location	8	male	7. I like to do science activities	4
255	2025	pre	School 3	low_deprivation_location	8	male	8. I want to understand how nature works	5
256	2025	pre	School 3	low_deprivation_location	8	male	9. I enjoy reading about science and nature	5
257	2025	pre	School 3	low_deprivation_location	8	male	10. I enjoy talking about science and nature	4
258	2025	pre	School 3	low_deprivation_location	8	male	11. I enjoy watching science and nature shows on TV	4
259	2025	pre	School 3	low_deprivation_location	8	male	12. I am good at understanding some science topics	4
260	2025	pre	School 3	low_deprivation_location	8	male	13. I am good at explaining science	3
261	2025	pre	School 3	low_deprivation_location	8	male	14. I am good at following instructions for scientific activities	5
262	2025	pre	School 3	low_deprivation_location	8	male	I am good at explaining how to do science activities to others	4
263	2025	pre	School 3	low_deprivation_location	8	male	7. I like to do science activities	5
264	2025	pre	School 3	low_deprivation_location	8	male	8. I want to understand how nature works	4
265	2025	pre	School 3	low_deprivation_location	8	male	9. I enjoy reading about science and nature	5
266	2025	pre	School 3	low_deprivation_location	8	male	10. I enjoy talking about science and nature	3
267	2025	pre	School 3	low_deprivation_location	8	male	11. I enjoy watching science and nature shows on TV	5
268	2025	pre	School 3	low_deprivation_location	8	male	12. I am good at understanding some science topics	4
269	2025	pre	School 3	low_deprivation_location	8	male	13. I am good at explaining science	3
270	2025	pre	School 3	low_deprivation_location	8	male	14. I am good at following instructions for scientific activities	5
271	2025	pre	School 3	low_deprivation_location	8	male	I am good at explaining how to do science activities to others	4
272	2025	pre	School 3	low_deprivation_location	9	male	7. I like to do science activities	3
273	2025	post	School 3	low_deprivation_location	9	male	7. I like to do science activities	4
274	2025	post	School 3	low_deprivation_location	9	male	7. I like to do science activities	5
275	2025	post	School 3	low_deprivation_location	9	male	7. I like to do science activities	5
276	2025	pre	School 3	low_deprivation_location	9	male	7. I like to do science activities	5
277	2025	pre	School 3	low_deprivation_location	9	male	8. I want to understand how nature works	4
278	2025	post	School 3	low_deprivation_location	9	male	8. I want to understand how nature works	5
279	2025	post	School 3	low_deprivation_location	9	male	8. I want to understand how nature works	5
280	2025	post	School 3	low_deprivation_location	9	male	8. I want to understand how nature works	5
281	2025	pre	School 3	low_deprivation_location	9	male	8. I want to understand how nature works	5
282	2025	pre	School 3	low_deprivation_location	9	male	9. I enjoy reading about science and nature	3
283	2025	post	School 3	low_deprivation_location	9	male	9. I enjoy reading about science and nature	4
284	2025	post	School 3	low_deprivation_location	9	male	9. I enjoy reading about science and nature	5
285	2025	post	School 3	low_deprivation_location	9	male	9. I enjoy reading about science and nature	5
286	2025	pre	School 3	low_deprivation_location	9	male	9. I enjoy reading about science and nature	5
287	2025	post	School 3	low_deprivation_location	9	male	10. I enjoy talking about science and nature	3
288	2025	pre	School 3	low_deprivation_location	9	male	10. I enjoy talking about science and nature	4
289	2025	post	School 3	low_deprivation_location	9	male	10. I enjoy talking about science and nature	5
290	2025	post	School 3	low_deprivation_location	9	male	10. I enjoy talking about science and nature	5
291	2025	pre	School 3	low_deprivation_location	9	male	10. I enjoy talking about science and nature	5
292	2025	post	School 3	low_deprivation_location	9	male	11. I enjoy watching science and nature shows on TV	3
293	2025	pre	School 3	low_deprivation_location	9	male	11. I enjoy watching science and nature shows on TV	4
294	2025	post	School 3	low_deprivation_location	9	male	11. I enjoy watching science and nature shows on TV	5
295	2025	post	School 3	low_deprivation_location	9	male	11. I enjoy watching science and nature shows on TV	5
296	2025	pre	School 3	low_deprivation_location	9	male	11. I enjoy watching science and nature shows on TV	5
297	2025	pre	School 3	low_deprivation_location	9	male	12. I am good at understanding some science topics	4
298	2025	pre	School 3	low_deprivation_location	9	male	12. I am good at understanding some science topics	4
299	2025	post	School 3	low_deprivation_location	9	male	12. I am good at understanding some science topics	5
300	2025	post	School 3	low_deprivation_location	9	male	12. I am good at understanding some science topics	5
301	2025	post	School 3	low_deprivation_location	9	male	12. I am good at understanding some science topics	5
302	2025	pre	School 3	low_deprivation_location	9	male	13. I am good at explaining science	3
303	2025	pre	School 3	low_deprivation_location	9	male	13. I am good at explaining science	4
304	2025	post	School 3	low_deprivation_location	9	male	13. I am good at explaining science	5
305	2025	post	School 3	low_deprivation_location	9	male	13. I am good at explaining science	5
306	2025	post	School 3	low_deprivation_location	9	male	13. I am good at explaining science	5
307	2025	pre	School 3	low_deprivation_location	9	male	14. I am good at following instructions for scientific activities	4
308	2025	post	School 3	low_deprivation_location	9	male	14. I am good at following instructions for scientific activities	5
309	2025	post	School 3	low_deprivation_location	9	male	14. I am good at following instructions for scientific activities	5
310	2025	post	School 3	low_deprivation_location	9	male	14. I am good at following instructions for scientific activities	5
311	2025	pre	School 3	low_deprivation_location	9	male	14. I am good at following instructions for scientific activities	5
312	2025	pre	School 3	low_deprivation_location	9	male	I am good at explaining how to do science activities to others	3
313	2025	post	School 3	low_deprivation_location	9	male	I am good at explaining how to do science activities to others	4
314	2025	post	School 3	low_deprivation_location	9	male	I am good at explaining how to do science activities to others	5
315	2025	post	School 3	low_deprivation_location	9	male	I am good at explaining how to do science activities to others	5
316	2025	pre	School 3	low_deprivation_location	9	male	I am good at explaining how to do science activities to others	5
317	2025	post	School 3	low_deprivation_location	9	male	20. I understand better how scientists work	5
318	2025	post	School 3	low_deprivation_location	9	male	20. I understand better how scientists work	5
319	2025	post	School 3	low_deprivation_location	9	male	20. I understand better how scientists work	5
320	2025	post	School 3	low_deprivation_location	9	male	21. It was fun to participate in the scientific activities	5
321	2025	post	School 3	low_deprivation_location	9	male	21. It was fun to participate in the scientific activities	5
322	2025	post	School 3	low_deprivation_location	9	male	21. It was fun to participate in the scientific activities	5
323	2025	post	School 3	low_deprivation_location	9	male	22. I would like to do these kind of activities more in class	5
324	2025	post	School 3	low_deprivation_location	9	male	22. I would like to do these kind of activities more in class	5
325	2025	post	School 3	low_deprivation_location	9	male	22. I would like to do these kind of activities more in class	5
326	2025	post	School 3	low_deprivation_location	9	male	23. I will tell my family and friends about the activities	5
327	2025	post	School 3	low_deprivation_location	9	male	23. I will tell my family and friends about the activities	5
328	2025	post	School 3	low_deprivation_location	9	male	23. I will tell my family and friends about the activities	5
329	2025	post	School 3	low_deprivation_location	9	male	24. I am proud I helped scientists	5
330	2025	post	School 3	low_deprivation_location	9	male	24. I am proud I helped scientists	5
331	2025	post	School 3	low_deprivation_location	9	male	24. I am proud I helped scientists	5
332	2025	pre	School 3	low_deprivation_location	9	female	7. I like to do science activities	5
333	2025	pre	School 3	low_deprivation_location	9	female	8. I want to understand how nature works	5
334	2025	pre	School 3	low_deprivation_location	9	female	9. I enjoy reading about science and nature	5
335	2025	pre	School 3	low_deprivation_location	9	female	10. I enjoy talking about science and nature	5
336	2025	pre	School 3	low_deprivation_location	9	female	11. I enjoy watching science and nature shows on TV	4
337	2025	pre	School 3	low_deprivation_location	9	female	12. I am good at understanding some science topics	4
338	2025	pre	School 3	low_deprivation_location	9	female	13. I am good at explaining science	4
339	2025	pre	School 3	low_deprivation_location	9	female	14. I am good at following instructions for scientific activities	4
340	2025	pre	School 3	low_deprivation_location	9	female	I am good at explaining how to do science activities to others	4
341	2025	pre	School 3	low_deprivation_location	9	male	7. I like to do science activities	3
342	2025	pre	School 3	low_deprivation_location	9	male	7. I like to do science activities	4
343	2025	post	School 3	low_deprivation_location	9	male	7. I like to do science activities	5
344	2025	pre	School 3	low_deprivation_location	9	male	8. I want to understand how nature works	2
345	2025	post	School 3	low_deprivation_location	9	male	8. I want to understand how nature works	5
346	2025	pre	School 3	low_deprivation_location	9	male	8. I want to understand how nature works	5
347	2025	pre	School 3	low_deprivation_location	9	male	9. I enjoy reading about science and nature	NA
348	2025	post	School 3	low_deprivation_location	9	male	9. I enjoy reading about science and nature	5
349	2025	pre	School 3	low_deprivation_location	9	male	9. I enjoy reading about science and nature	5
350	2025	pre	School 3	low_deprivation_location	9	male	10. I enjoy talking about science and nature	3
351	2025	pre	School 3	low_deprivation_location	9	male	10. I enjoy talking about science and nature	4
352	2025	post	School 3	low_deprivation_location	9	male	10. I enjoy talking about science and nature	5
353	2025	pre	School 3	low_deprivation_location	9	male	11. I enjoy watching science and nature shows on TV	1
354	2025	pre	School 3	low_deprivation_location	9	male	11. I enjoy watching science and nature shows on TV	4
355	2025	post	School 3	low_deprivation_location	9	male	11. I enjoy watching science and nature shows on TV	5
356	2025	pre	School 3	low_deprivation_location	9	male	12. I am good at understanding some science topics	4
357	2025	pre	School 3	low_deprivation_location	9	male	12. I am good at understanding some science topics	4
358	2025	post	School 3	low_deprivation_location	9	male	12. I am good at understanding some science topics	5
359	2025	pre	School 3	low_deprivation_location	9	male	13. I am good at explaining science	2
360	2025	pre	School 3	low_deprivation_location	9	male	13. I am good at explaining science	3
361	2025	post	School 3	low_deprivation_location	9	male	13. I am good at explaining science	5
362	2025	pre	School 3	low_deprivation_location	9	male	14. I am good at following instructions for scientific activities	4
363	2025	post	School 3	low_deprivation_location	9	male	14. I am good at following instructions for scientific activities	5
364	2025	pre	School 3	low_deprivation_location	9	male	14. I am good at following instructions for scientific activities	5
365	2025	pre	School 3	low_deprivation_location	9	male	I am good at explaining how to do science activities to others	2
366	2025	pre	School 3	low_deprivation_location	9	male	I am good at explaining how to do science activities to others	3
367	2025	post	School 3	low_deprivation_location	9	male	I am good at explaining how to do science activities to others	5
368	2025	post	School 3	low_deprivation_location	9	male	20. I understand better how scientists work	5
369	2025	post	School 3	low_deprivation_location	9	male	21. It was fun to participate in the scientific activities	5
370	2025	post	School 3	low_deprivation_location	9	male	22. I would like to do these kind of activities more in class	5
371	2025	post	School 3	low_deprivation_location	9	male	23. I will tell my family and friends about the activities	5
372	2025	post	School 3	low_deprivation_location	9	male	24. I am proud I helped scientists	5
373	2025	post	School 3	low_deprivation_location	NA	unspecified	7. I like to do science activities	4
374	2025	post	School 3	low_deprivation_location	NA	unspecified	8. I want to understand how nature works	4
375	2025	post	School 3	low_deprivation_location	NA	unspecified	9. I enjoy reading about science and nature	4
376	2025	post	School 3	low_deprivation_location	NA	unspecified	10. I enjoy talking about science and nature	4
377	2025	post	School 3	low_deprivation_location	NA	unspecified	11. I enjoy watching science and nature shows on TV	4
378	2025	post	School 3	low_deprivation_location	NA	unspecified	12. I am good at understanding some science topics	4
379	2025	post	School 3	low_deprivation_location	NA	unspecified	13. I am good at explaining science	4
380	2025	post	School 3	low_deprivation_location	NA	unspecified	14. I am good at following instructions for scientific activities	4
381	2025	post	School 3	low_deprivation_location	NA	unspecified	I am good at explaining how to do science activities to others	4
382	2025	post	School 3	low_deprivation_location	NA	unspecified	20. I understand better how scientists work	NA
383	2025	post	School 3	low_deprivation_location	NA	unspecified	21. It was fun to participate in the scientific activities	NA
384	2025	post	School 3	low_deprivation_location	NA	unspecified	22. I would like to do these kind of activities more in class	NA
385	2025	post	School 3	low_deprivation_location	NA	unspecified	23. I will tell my family and friends about the activities	NA
386	2025	post	School 3	low_deprivation_location	NA	unspecified	24. I am proud I helped scientists	NA
387	2025	post	School 3	low_deprivation_location	9	male	7. I like to do science activities	5
388	2025	post	School 3	low_deprivation_location	9	male	7. I like to do science activities	5
389	2025	post	School 3	low_deprivation_location	9	male	8. I want to understand how nature works	5
390	2025	post	School 3	low_deprivation_location	9	male	8. I want to understand how nature works	5
391	2025	post	School 3	low_deprivation_location	9	male	9. I enjoy reading about science and nature	5
392	2025	post	School 3	low_deprivation_location	9	male	9. I enjoy reading about science and nature	5
393	2025	post	School 3	low_deprivation_location	9	male	10. I enjoy talking about science and nature	4
394	2025	post	School 3	low_deprivation_location	9	male	10. I enjoy talking about science and nature	5
395	2025	post	School 3	low_deprivation_location	9	male	11. I enjoy watching science and nature shows on TV	5
396	2025	post	School 3	low_deprivation_location	9	male	11. I enjoy watching science and nature shows on TV	5
397	2025	post	School 3	low_deprivation_location	9	male	12. I am good at understanding some science topics	4
398	2025	post	School 3	low_deprivation_location	9	male	12. I am good at understanding some science topics	5
399	2025	post	School 3	low_deprivation_location	9	male	13. I am good at explaining science	4
400	2025	post	School 3	low_deprivation_location	9	male	13. I am good at explaining science	5
401	2025	post	School 3	low_deprivation_location	9	male	14. I am good at following instructions for scientific activities	5
402	2025	post	School 3	low_deprivation_location	9	male	14. I am good at following instructions for scientific activities	5
403	2025	post	School 3	low_deprivation_location	9	male	I am good at explaining how to do science activities to others	4
404	2025	post	School 3	low_deprivation_location	9	male	I am good at explaining how to do science activities to others	5
405	2025	post	School 3	low_deprivation_location	9	male	20. I understand better how scientists work	4
406	2025	post	School 3	low_deprivation_location	9	male	20. I understand better how scientists work	5
407	2025	post	School 3	low_deprivation_location	9	male	21. It was fun to participate in the scientific activities	5
408	2025	post	School 3	low_deprivation_location	9	male	21. It was fun to participate in the scientific activities	5
409	2025	post	School 3	low_deprivation_location	9	male	22. I would like to do these kind of activities more in class	5
410	2025	post	School 3	low_deprivation_location	9	male	22. I would like to do these kind of activities more in class	5
411	2025	post	School 3	low_deprivation_location	9	male	23. I will tell my family and friends about the activities	4
412	2025	post	School 3	low_deprivation_location	9	male	23. I will tell my family and friends about the activities	5
413	2025	post	School 3	low_deprivation_location	9	male	24. I am proud I helped scientists	1
414	2025	post	School 3	low_deprivation_location	9	male	24. I am proud I helped scientists	5
415	2025	post	School 3	low_deprivation_location	9	female	7. I like to do science activities	5
416	2025	post	School 3	low_deprivation_location	9	female	8. I want to understand how nature works	4
417	2025	post	School 3	low_deprivation_location	9	female	9. I enjoy reading about science and nature	5
418	2025	post	School 3	low_deprivation_location	9	female	10. I enjoy talking about science and nature	3
419	2025	post	School 3	low_deprivation_location	9	female	11. I enjoy watching science and nature shows on TV	5
420	2025	post	School 3	low_deprivation_location	9	female	12. I am good at understanding some science topics	5
421	2025	post	School 3	low_deprivation_location	9	female	13. I am good at explaining science	4
422	2025	post	School 3	low_deprivation_location	9	female	14. I am good at following instructions for scientific activities	4
423	2025	post	School 3	low_deprivation_location	9	female	I am good at explaining how to do science activities to others	3
424	2025	post	School 3	low_deprivation_location	9	female	20. I understand better how scientists work	4
425	2025	post	School 3	low_deprivation_location	9	female	21. It was fun to participate in the scientific activities	5
426	2025	post	School 3	low_deprivation_location	9	female	22. I would like to do these kind of activities more in class	5
427	2025	post	School 3	low_deprivation_location	9	female	23. I will tell my family and friends about the activities	3
428	2025	post	School 3	low_deprivation_location	9	female	24. I am proud I helped scientists	4
429	2025	pre	School 5	high_deprivation_location	NA	unspecified	7. I like to do science activities	3
430	2025	pre	School 5	high_deprivation_location	NA	unspecified	7. I like to do science activities	4
431	2025	pre	School 5	high_deprivation_location	NA	unspecified	7. I like to do science activities	4
432	2025	pre	School 5	high_deprivation_location	NA	unspecified	7. I like to do science activities	4
433	2025	pre	School 5	high_deprivation_location	NA	unspecified	7. I like to do science activities	4
434	2025	pre	School 5	high_deprivation_location	NA	unspecified	7. I like to do science activities	4
435	2025	post	School 5	high_deprivation_location	NA	unspecified	7. I like to do science activities	5
436	2025	post	School 5	high_deprivation_location	NA	unspecified	7. I like to do science activities	5
437	2025	pre	School 5	high_deprivation_location	NA	unspecified	7. I like to do science activities	5
438	2025	pre	School 5	high_deprivation_location	NA	unspecified	8. I want to understand how nature works	NA
439	2025	post	School 5	high_deprivation_location	NA	unspecified	8. I want to understand how nature works	2
440	2025	pre	School 5	high_deprivation_location	NA	unspecified	8. I want to understand how nature works	2
441	2025	pre	School 5	high_deprivation_location	NA	unspecified	8. I want to understand how nature works	3
442	2025	pre	School 5	high_deprivation_location	NA	unspecified	8. I want to understand how nature works	3
443	2025	pre	School 5	high_deprivation_location	NA	unspecified	8. I want to understand how nature works	4
444	2025	pre	School 5	high_deprivation_location	NA	unspecified	8. I want to understand how nature works	4
445	2025	pre	School 5	high_deprivation_location	NA	unspecified	8. I want to understand how nature works	4
446	2025	post	School 5	high_deprivation_location	NA	unspecified	8. I want to understand how nature works	5
447	2025	post	School 5	high_deprivation_location	NA	unspecified	9. I enjoy reading about science and nature	2
448	2025	pre	School 5	high_deprivation_location	NA	unspecified	9. I enjoy reading about science and nature	2
449	2025	pre	School 5	high_deprivation_location	NA	unspecified	9. I enjoy reading about science and nature	2
450	2025	pre	School 5	high_deprivation_location	NA	unspecified	9. I enjoy reading about science and nature	3
451	2025	pre	School 5	high_deprivation_location	NA	unspecified	9. I enjoy reading about science and nature	3
452	2025	pre	School 5	high_deprivation_location	NA	unspecified	9. I enjoy reading about science and nature	3
453	2025	pre	School 5	high_deprivation_location	NA	unspecified	9. I enjoy reading about science and nature	3
454	2025	post	School 5	high_deprivation_location	NA	unspecified	9. I enjoy reading about science and nature	5
455	2025	pre	School 5	high_deprivation_location	NA	unspecified	9. I enjoy reading about science and nature	5
456	2025	post	School 5	high_deprivation_location	NA	unspecified	10. I enjoy talking about science and nature	2
457	2025	pre	School 5	high_deprivation_location	NA	unspecified	10. I enjoy talking about science and nature	3
458	2025	pre	School 5	high_deprivation_location	NA	unspecified	10. I enjoy talking about science and nature	3
459	2025	pre	School 5	high_deprivation_location	NA	unspecified	10. I enjoy talking about science and nature	3
460	2025	pre	School 5	high_deprivation_location	NA	unspecified	10. I enjoy talking about science and nature	3
461	2025	post	School 5	high_deprivation_location	NA	unspecified	10. I enjoy talking about science and nature	4
462	2025	pre	School 5	high_deprivation_location	NA	unspecified	10. I enjoy talking about science and nature	4
463	2025	pre	School 5	high_deprivation_location	NA	unspecified	10. I enjoy talking about science and nature	4
464	2025	pre	School 5	high_deprivation_location	NA	unspecified	10. I enjoy talking about science and nature	4
465	2025	pre	School 5	high_deprivation_location	NA	unspecified	11. I enjoy watching science and nature shows on TV	1
466	2025	pre	School 5	high_deprivation_location	NA	unspecified	11. I enjoy watching science and nature shows on TV	3
467	2025	pre	School 5	high_deprivation_location	NA	unspecified	11. I enjoy watching science and nature shows on TV	3
468	2025	pre	School 5	high_deprivation_location	NA	unspecified	11. I enjoy watching science and nature shows on TV	3
469	2025	pre	School 5	high_deprivation_location	NA	unspecified	11. I enjoy watching science and nature shows on TV	3
470	2025	post	School 5	high_deprivation_location	NA	unspecified	11. I enjoy watching science and nature shows on TV	4
471	2025	post	School 5	high_deprivation_location	NA	unspecified	11. I enjoy watching science and nature shows on TV	4
472	2025	pre	School 5	high_deprivation_location	NA	unspecified	11. I enjoy watching science and nature shows on TV	4
473	2025	pre	School 5	high_deprivation_location	NA	unspecified	11. I enjoy watching science and nature shows on TV	5
474	2025	post	School 5	high_deprivation_location	NA	unspecified	12. I am good at understanding some science topics	2
475	2025	pre	School 5	high_deprivation_location	NA	unspecified	12. I am good at understanding some science topics	2
476	2025	pre	School 5	high_deprivation_location	NA	unspecified	12. I am good at understanding some science topics	2
477	2025	pre	School 5	high_deprivation_location	NA	unspecified	12. I am good at understanding some science topics	3
478	2025	pre	School 5	high_deprivation_location	NA	unspecified	12. I am good at understanding some science topics	3
479	2025	pre	School 5	high_deprivation_location	NA	unspecified	12. I am good at understanding some science topics	4
480	2025	pre	School 5	high_deprivation_location	NA	unspecified	12. I am good at understanding some science topics	4
481	2025	pre	School 5	high_deprivation_location	NA	unspecified	12. I am good at understanding some science topics	4
482	2025	post	School 5	high_deprivation_location	NA	unspecified	12. I am good at understanding some science topics	5
483	2025	post	School 5	high_deprivation_location	NA	unspecified	13. I am good at explaining science	2
484	2025	post	School 5	high_deprivation_location	NA	unspecified	13. I am good at explaining science	2
485	2025	pre	School 5	high_deprivation_location	NA	unspecified	13. I am good at explaining science	2
486	2025	pre	School 5	high_deprivation_location	NA	unspecified	13. I am good at explaining science	2
487	2025	pre	School 5	high_deprivation_location	NA	unspecified	13. I am good at explaining science	2
488	2025	pre	School 5	high_deprivation_location	NA	unspecified	13. I am good at explaining science	3
489	2025	pre	School 5	high_deprivation_location	NA	unspecified	13. I am good at explaining science	3
490	2025	pre	School 5	high_deprivation_location	NA	unspecified	13. I am good at explaining science	4
491	2025	pre	School 5	high_deprivation_location	NA	unspecified	13. I am good at explaining science	4
492	2025	pre	School 5	high_deprivation_location	NA	unspecified	14. I am good at following instructions for scientific activities	3
493	2025	post	School 5	high_deprivation_location	NA	unspecified	14. I am good at following instructions for scientific activities	4
494	2025	pre	School 5	high_deprivation_location	NA	unspecified	14. I am good at following instructions for scientific activities	4
495	2025	pre	School 5	high_deprivation_location	NA	unspecified	14. I am good at following instructions for scientific activities	4
496	2025	pre	School 5	high_deprivation_location	NA	unspecified	14. I am good at following instructions for scientific activities	4
497	2025	pre	School 5	high_deprivation_location	NA	unspecified	14. I am good at following instructions for scientific activities	4
498	2025	post	School 5	high_deprivation_location	NA	unspecified	14. I am good at following instructions for scientific activities	5
499	2025	pre	School 5	high_deprivation_location	NA	unspecified	14. I am good at following instructions for scientific activities	5
500	2025	pre	School 5	high_deprivation_location	NA	unspecified	14. I am good at following instructions for scientific activities	5
501	2025	pre	School 5	high_deprivation_location	NA	unspecified	I am good at explaining how to do science activities to others	NA
502	2025	post	School 5	high_deprivation_location	NA	unspecified	I am good at explaining how to do science activities to others	2
503	2025	pre	School 5	high_deprivation_location	NA	unspecified	I am good at explaining how to do science activities to others	2
504	2025	pre	School 5	high_deprivation_location	NA	unspecified	I am good at explaining how to do science activities to others	2
505	2025	post	School 5	high_deprivation_location	NA	unspecified	I am good at explaining how to do science activities to others	3
506	2025	pre	School 5	high_deprivation_location	NA	unspecified	I am good at explaining how to do science activities to others	3
507	2025	pre	School 5	high_deprivation_location	NA	unspecified	I am good at explaining how to do science activities to others	3
508	2025	pre	School 5	high_deprivation_location	NA	unspecified	I am good at explaining how to do science activities to others	3
509	2025	pre	School 5	high_deprivation_location	NA	unspecified	I am good at explaining how to do science activities to others	4
510	2025	post	School 5	high_deprivation_location	NA	unspecified	20. I understand better how scientists work	4
511	2025	post	School 5	high_deprivation_location	NA	unspecified	20. I understand better how scientists work	5
512	2025	post	School 5	high_deprivation_location	NA	unspecified	21. It was fun to participate in the scientific activities	4
513	2025	post	School 5	high_deprivation_location	NA	unspecified	21. It was fun to participate in the scientific activities	5
514	2025	post	School 5	high_deprivation_location	NA	unspecified	22. I would like to do these kind of activities more in class	5
515	2025	post	School 5	high_deprivation_location	NA	unspecified	22. I would like to do these kind of activities more in class	5
516	2025	post	School 5	high_deprivation_location	NA	unspecified	23. I will tell my family and friends about the activities	5
517	2025	post	School 5	high_deprivation_location	NA	unspecified	23. I will tell my family and friends about the activities	5
518	2025	post	School 5	high_deprivation_location	NA	unspecified	24. I am proud I helped scientists	4
519	2025	post	School 5	high_deprivation_location	NA	unspecified	24. I am proud I helped scientists	5
520	2025	pre	School 5	high_deprivation_location	9	male	7. I like to do science activities	4
521	2025	pre	School 5	high_deprivation_location	9	male	7. I like to do science activities	5
522	2025	pre	School 5	high_deprivation_location	9	male	8. I want to understand how nature works	4
523	2025	pre	School 5	high_deprivation_location	9	male	8. I want to understand how nature works	4
524	2025	pre	School 5	high_deprivation_location	9	male	9. I enjoy reading about science and nature	2
525	2025	pre	School 5	high_deprivation_location	9	male	9. I enjoy reading about science and nature	5
526	2025	pre	School 5	high_deprivation_location	9	male	10. I enjoy talking about science and nature	5
527	2025	pre	School 5	high_deprivation_location	9	male	10. I enjoy talking about science and nature	5
528	2025	pre	School 5	high_deprivation_location	9	male	11. I enjoy watching science and nature shows on TV	2
529	2025	pre	School 5	high_deprivation_location	9	male	11. I enjoy watching science and nature shows on TV	3
530	2025	pre	School 5	high_deprivation_location	9	male	12. I am good at understanding some science topics	3
531	2025	pre	School 5	high_deprivation_location	9	male	12. I am good at understanding some science topics	4
532	2025	pre	School 5	high_deprivation_location	9	male	13. I am good at explaining science	2
533	2025	pre	School 5	high_deprivation_location	9	male	13. I am good at explaining science	3
534	2025	pre	School 5	high_deprivation_location	9	male	14. I am good at following instructions for scientific activities	3
535	2025	pre	School 5	high_deprivation_location	9	male	14. I am good at following instructions for scientific activities	4
536	2025	pre	School 5	high_deprivation_location	9	male	I am good at explaining how to do science activities to others	1
537	2025	pre	School 5	high_deprivation_location	9	male	I am good at explaining how to do science activities to others	3
538	2025	post	School 5	high_deprivation_location	9	female	7. I like to do science activities	5
539	2025	post	School 5	high_deprivation_location	9	female	8. I want to understand how nature works	4
540	2025	post	School 5	high_deprivation_location	9	female	9. I enjoy reading about science and nature	3
541	2025	post	School 5	high_deprivation_location	9	female	10. I enjoy talking about science and nature	3
542	2025	post	School 5	high_deprivation_location	9	female	11. I enjoy watching science and nature shows on TV	3
543	2025	post	School 5	high_deprivation_location	9	female	12. I am good at understanding some science topics	4
544	2025	post	School 5	high_deprivation_location	9	female	13. I am good at explaining science	3
545	2025	post	School 5	high_deprivation_location	9	female	14. I am good at following instructions for scientific activities	4
546	2025	post	School 5	high_deprivation_location	9	female	I am good at explaining how to do science activities to others	3
547	2025	post	School 5	high_deprivation_location	9	female	20. I understand better how scientists work	4
548	2025	post	School 5	high_deprivation_location	9	female	21. It was fun to participate in the scientific activities	4
549	2025	post	School 5	high_deprivation_location	9	female	22. I would like to do these kind of activities more in class	4
550	2025	post	School 5	high_deprivation_location	9	female	23. I will tell my family and friends about the activities	4
551	2025	post	School 5	high_deprivation_location	9	female	24. I am proud I helped scientists	4
552	2025	post	School 5	high_deprivation_location	9	female	7. I like to do science activities	5
553	2025	post	School 5	high_deprivation_location	9	female	8. I want to understand how nature works	5
554	2025	post	School 5	high_deprivation_location	9	female	9. I enjoy reading about science and nature	3
555	2025	post	School 5	high_deprivation_location	9	female	10. I enjoy talking about science and nature	4
556	2025	post	School 5	high_deprivation_location	9	female	11. I enjoy watching science and nature shows on TV	3
557	2025	post	School 5	high_deprivation_location	9	female	12. I am good at understanding some science topics	4
558	2025	post	School 5	high_deprivation_location	9	female	13. I am good at explaining science	4
559	2025	post	School 5	high_deprivation_location	9	female	14. I am good at following instructions for scientific activities	5
560	2025	post	School 5	high_deprivation_location	9	female	I am good at explaining how to do science activities to others	4
561	2025	post	School 5	high_deprivation_location	9	female	20. I understand better how scientists work	4
562	2025	post	School 5	high_deprivation_location	9	female	21. It was fun to participate in the scientific activities	5
563	2025	post	School 5	high_deprivation_location	9	female	22. I would like to do these kind of activities more in class	5
564	2025	post	School 5	high_deprivation_location	9	female	23. I will tell my family and friends about the activities	5
565	2025	post	School 5	high_deprivation_location	9	female	24. I am proud I helped scientists	5
566	2025	pre	School 5	high_deprivation_location	10	female	7. I like to do science activities	4
567	2025	post	School 5	high_deprivation_location	10	female	7. I like to do science activities	5
568	2025	post	School 5	high_deprivation_location	10	female	8. I want to understand how nature works	4
569	2025	pre	School 5	high_deprivation_location	10	female	8. I want to understand how nature works	4
570	2025	post	School 5	high_deprivation_location	10	female	9. I enjoy reading about science and nature	3
571	2025	pre	School 5	high_deprivation_location	10	female	9. I enjoy reading about science and nature	4
572	2025	post	School 5	high_deprivation_location	10	female	10. I enjoy talking about science and nature	3
573	2025	pre	School 5	high_deprivation_location	10	female	10. I enjoy talking about science and nature	3
574	2025	post	School 5	high_deprivation_location	10	female	11. I enjoy watching science and nature shows on TV	3
575	2025	pre	School 5	high_deprivation_location	10	female	11. I enjoy watching science and nature shows on TV	3
576	2025	post	School 5	high_deprivation_location	10	female	12. I am good at understanding some science topics	4
577	2025	pre	School 5	high_deprivation_location	10	female	12. I am good at understanding some science topics	4
578	2025	pre	School 5	high_deprivation_location	10	female	13. I am good at explaining science	1
579	2025	post	School 5	high_deprivation_location	10	female	13. I am good at explaining science	3
580	2025	post	School 5	high_deprivation_location	10	female	14. I am good at following instructions for scientific activities	4
581	2025	pre	School 5	high_deprivation_location	10	female	14. I am good at following instructions for scientific activities	5
582	2025	pre	School 5	high_deprivation_location	10	female	I am good at explaining how to do science activities to others	2
583	2025	post	School 5	high_deprivation_location	10	female	I am good at explaining how to do science activities to others	3
584	2025	post	School 5	high_deprivation_location	10	female	20. I understand better how scientists work	4
585	2025	post	School 5	high_deprivation_location	10	female	21. It was fun to participate in the scientific activities	4
586	2025	post	School 5	high_deprivation_location	10	female	22. I would like to do these kind of activities more in class	4
587	2025	post	School 5	high_deprivation_location	10	female	23. I will tell my family and friends about the activities	4
588	2025	post	School 5	high_deprivation_location	10	female	24. I am proud I helped scientists	4
589	2025	post	School 5	high_deprivation_location	NA	unspecified	7. I like to do science activities	4
590	2025	post	School 5	high_deprivation_location	NA	unspecified	8. I want to understand how nature works	4
591	2025	post	School 5	high_deprivation_location	NA	unspecified	9. I enjoy reading about science and nature	4
592	2025	post	School 5	high_deprivation_location	NA	unspecified	10. I enjoy talking about science and nature	3
593	2025	post	School 5	high_deprivation_location	NA	unspecified	11. I enjoy watching science and nature shows on TV	3
594	2025	post	School 5	high_deprivation_location	NA	unspecified	12. I am good at understanding some science topics	3
595	2025	post	School 5	high_deprivation_location	NA	unspecified	13. I am good at explaining science	4
596	2025	post	School 5	high_deprivation_location	NA	unspecified	14. I am good at following instructions for scientific activities	5
597	2025	post	School 5	high_deprivation_location	NA	unspecified	I am good at explaining how to do science activities to others	3
598	2025	post	School 5	high_deprivation_location	NA	unspecified	20. I understand better how scientists work	NA
599	2025	post	School 5	high_deprivation_location	NA	unspecified	21. It was fun to participate in the scientific activities	NA
600	2025	post	School 5	high_deprivation_location	NA	unspecified	22. I would like to do these kind of activities more in class	NA
601	2025	post	School 5	high_deprivation_location	NA	unspecified	23. I will tell my family and friends about the activities	NA
602	2025	post	School 5	high_deprivation_location	NA	unspecified	24. I am proud I helped scientists	NA
603	2025	post	School 5	high_deprivation_location	NA	unspecified	7. I like to do science activities	5
604	2025	pre	School 5	high_deprivation_location	NA	unspecified	7. I like to do science activities	5
605	2025	pre	School 5	high_deprivation_location	NA	unspecified	7. I like to do science activities	5
606	2025	pre	School 5	high_deprivation_location	NA	unspecified	7. I like to do science activities	5
607	2025	pre	School 5	high_deprivation_location	NA	unspecified	7. I like to do science activities	5
608	2025	post	School 5	high_deprivation_location	NA	unspecified	8. I want to understand how nature works	4
609	2025	pre	School 5	high_deprivation_location	NA	unspecified	8. I want to understand how nature works	4
610	2025	pre	School 5	high_deprivation_location	NA	unspecified	8. I want to understand how nature works	4
611	2025	pre	School 5	high_deprivation_location	NA	unspecified	8. I want to understand how nature works	5
612	2025	pre	School 5	high_deprivation_location	NA	unspecified	8. I want to understand how nature works	5
613	2025	post	School 5	high_deprivation_location	NA	unspecified	9. I enjoy reading about science and nature	4
614	2025	pre	School 5	high_deprivation_location	NA	unspecified	9. I enjoy reading about science and nature	4
615	2025	pre	School 5	high_deprivation_location	NA	unspecified	9. I enjoy reading about science and nature	4
616	2025	pre	School 5	high_deprivation_location	NA	unspecified	9. I enjoy reading about science and nature	4
617	2025	pre	School 5	high_deprivation_location	NA	unspecified	9. I enjoy reading about science and nature	4
618	2025	post	School 5	high_deprivation_location	NA	unspecified	10. I enjoy talking about science and nature	3
619	2025	pre	School 5	high_deprivation_location	NA	unspecified	10. I enjoy talking about science and nature	4
620	2025	pre	School 5	high_deprivation_location	NA	unspecified	10. I enjoy talking about science and nature	4
621	2025	pre	School 5	high_deprivation_location	NA	unspecified	10. I enjoy talking about science and nature	4
622	2025	pre	School 5	high_deprivation_location	NA	unspecified	10. I enjoy talking about science and nature	5
623	2025	post	School 5	high_deprivation_location	NA	unspecified	11. I enjoy watching science and nature shows on TV	1
624	2025	pre	School 5	high_deprivation_location	NA	unspecified	11. I enjoy watching science and nature shows on TV	3
625	2025	pre	School 5	high_deprivation_location	NA	unspecified	11. I enjoy watching science and nature shows on TV	3
626	2025	pre	School 5	high_deprivation_location	NA	unspecified	11. I enjoy watching science and nature shows on TV	5
627	2025	pre	School 5	high_deprivation_location	NA	unspecified	11. I enjoy watching science and nature shows on TV	5
628	2025	pre	School 5	high_deprivation_location	NA	unspecified	12. I am good at understanding some science topics	3
629	2025	pre	School 5	high_deprivation_location	NA	unspecified	12. I am good at understanding some science topics	4
630	2025	pre	School 5	high_deprivation_location	NA	unspecified	12. I am good at understanding some science topics	4
631	2025	post	School 5	high_deprivation_location	NA	unspecified	12. I am good at understanding some science topics	5
632	2025	pre	School 5	high_deprivation_location	NA	unspecified	12. I am good at understanding some science topics	5
633	2025	post	School 5	high_deprivation_location	NA	unspecified	13. I am good at explaining science	1
634	2025	pre	School 5	high_deprivation_location	NA	unspecified	13. I am good at explaining science	2
635	2025	pre	School 5	high_deprivation_location	NA	unspecified	13. I am good at explaining science	3
636	2025	pre	School 5	high_deprivation_location	NA	unspecified	13. I am good at explaining science	3
637	2025	pre	School 5	high_deprivation_location	NA	unspecified	13. I am good at explaining science	3
638	2025	pre	School 5	high_deprivation_location	NA	unspecified	14. I am good at following instructions for scientific activities	4
639	2025	post	School 5	high_deprivation_location	NA	unspecified	14. I am good at following instructions for scientific activities	5
640	2025	pre	School 5	high_deprivation_location	NA	unspecified	14. I am good at following instructions for scientific activities	5
641	2025	pre	School 5	high_deprivation_location	NA	unspecified	14. I am good at following instructions for scientific activities	5
642	2025	pre	School 5	high_deprivation_location	NA	unspecified	14. I am good at following instructions for scientific activities	5
643	2025	post	School 5	high_deprivation_location	NA	unspecified	I am good at explaining how to do science activities to others	1
644	2025	pre	School 5	high_deprivation_location	NA	unspecified	I am good at explaining how to do science activities to others	2
645	2025	pre	School 5	high_deprivation_location	NA	unspecified	I am good at explaining how to do science activities to others	3
646	2025	pre	School 5	high_deprivation_location	NA	unspecified	I am good at explaining how to do science activities to others	3
647	2025	pre	School 5	high_deprivation_location	NA	unspecified	I am good at explaining how to do science activities to others	4
648	2025	post	School 5	high_deprivation_location	NA	unspecified	20. I understand better how scientists work	5
649	2025	post	School 5	high_deprivation_location	NA	unspecified	21. It was fun to participate in the scientific activities	5
650	2025	post	School 5	high_deprivation_location	NA	unspecified	22. I would like to do these kind of activities more in class	5
651	2025	post	School 5	high_deprivation_location	NA	unspecified	23. I will tell my family and friends about the activities	5
652	2025	post	School 5	high_deprivation_location	NA	unspecified	24. I am proud I helped scientists	5
653	2025	post	School 5	high_deprivation_location	9	male	7. I like to do science activities	5
654	2025	post	School 5	high_deprivation_location	9	male	8. I want to understand how nature works	2
655	2025	post	School 5	high_deprivation_location	9	male	9. I enjoy reading about science and nature	3
656	2025	post	School 5	high_deprivation_location	9	male	10. I enjoy talking about science and nature	5
657	2025	post	School 5	high_deprivation_location	9	male	11. I enjoy watching science and nature shows on TV	3
658	2025	post	School 5	high_deprivation_location	9	male	12. I am good at understanding some science topics	NA
659	2025	post	School 5	high_deprivation_location	9	male	13. I am good at explaining science	1
660	2025	post	School 5	high_deprivation_location	9	male	14. I am good at following instructions for scientific activities	3
661	2025	post	School 5	high_deprivation_location	9	male	I am good at explaining how to do science activities to others	1
662	2025	post	School 5	high_deprivation_location	9	male	20. I understand better how scientists work	4
663	2025	post	School 5	high_deprivation_location	9	male	21. It was fun to participate in the scientific activities	5
664	2025	post	School 5	high_deprivation_location	9	male	22. I would like to do these kind of activities more in class	5
665	2025	post	School 5	high_deprivation_location	9	male	23. I will tell my family and friends about the activities	5
666	2025	post	School 5	high_deprivation_location	9	male	24. I am proud I helped scientists	5
667	2025	post	School 5	high_deprivation_location	9	female	7. I like to do science activities	5
668	2025	post	School 5	high_deprivation_location	9	female	7. I like to do science activities	5
669	2025	post	School 5	high_deprivation_location	9	female	8. I want to understand how nature works	4
670	2025	post	School 5	high_deprivation_location	9	female	8. I want to understand how nature works	5
671	2025	post	School 5	high_deprivation_location	9	female	9. I enjoy reading about science and nature	3
672	2025	post	School 5	high_deprivation_location	9	female	9. I enjoy reading about science and nature	4
673	2025	post	School 5	high_deprivation_location	9	female	10. I enjoy talking about science and nature	2
674	2025	post	School 5	high_deprivation_location	9	female	10. I enjoy talking about science and nature	5
675	2025	post	School 5	high_deprivation_location	9	female	11. I enjoy watching science and nature shows on TV	3
676	2025	post	School 5	high_deprivation_location	9	female	11. I enjoy watching science and nature shows on TV	4
677	2025	post	School 5	high_deprivation_location	9	female	12. I am good at understanding some science topics	3
678	2025	post	School 5	high_deprivation_location	9	female	12. I am good at understanding some science topics	5
679	2025	post	School 5	high_deprivation_location	9	female	13. I am good at explaining science	1
680	2025	post	School 5	high_deprivation_location	9	female	13. I am good at explaining science	4
681	2025	post	School 5	high_deprivation_location	9	female	14. I am good at following instructions for scientific activities	5
682	2025	post	School 5	high_deprivation_location	9	female	14. I am good at following instructions for scientific activities	5
683	2025	post	School 5	high_deprivation_location	9	female	I am good at explaining how to do science activities to others	3
684	2025	post	School 5	high_deprivation_location	9	female	I am good at explaining how to do science activities to others	5
685	2025	post	School 5	high_deprivation_location	9	female	20. I understand better how scientists work	NA
686	2025	post	School 5	high_deprivation_location	9	female	20. I understand better how scientists work	4
687	2025	post	School 5	high_deprivation_location	9	female	21. It was fun to participate in the scientific activities	NA
688	2025	post	School 5	high_deprivation_location	9	female	21. It was fun to participate in the scientific activities	5
689	2025	post	School 5	high_deprivation_location	9	female	22. I would like to do these kind of activities more in class	NA
690	2025	post	School 5	high_deprivation_location	9	female	22. I would like to do these kind of activities more in class	5
691	2025	post	School 5	high_deprivation_location	9	female	23. I will tell my family and friends about the activities	NA
692	2025	post	School 5	high_deprivation_location	9	female	23. I will tell my family and friends about the activities	5
693	2025	post	School 5	high_deprivation_location	9	female	24. I am proud I helped scientists	NA
694	2025	post	School 5	high_deprivation_location	9	female	24. I am proud I helped scientists	5
695	2025	pre	School 5	high_deprivation_location	10	male	7. I like to do science activities	4
696	2025	post	School 5	high_deprivation_location	10	male	7. I like to do science activities	5
697	2025	post	School 5	high_deprivation_location	10	male	7. I like to do science activities	5
698	2025	post	School 5	high_deprivation_location	10	male	7. I like to do science activities	5
699	2025	pre	School 5	high_deprivation_location	10	male	7. I like to do science activities	5
700	2025	post	School 5	high_deprivation_location	10	male	8. I want to understand how nature works	3
701	2025	post	School 5	high_deprivation_location	10	male	8. I want to understand how nature works	5
702	2025	post	School 5	high_deprivation_location	10	male	8. I want to understand how nature works	5
703	2025	pre	School 5	high_deprivation_location	10	male	8. I want to understand how nature works	5
704	2025	pre	School 5	high_deprivation_location	10	male	8. I want to understand how nature works	5
705	2025	post	School 5	high_deprivation_location	10	male	9. I enjoy reading about science and nature	3
706	2025	post	School 5	high_deprivation_location	10	male	9. I enjoy reading about science and nature	4
707	2025	post	School 5	high_deprivation_location	10	male	9. I enjoy reading about science and nature	4
708	2025	pre	School 5	high_deprivation_location	10	male	9. I enjoy reading about science and nature	4
709	2025	pre	School 5	high_deprivation_location	10	male	9. I enjoy reading about science and nature	5
710	2025	post	School 5	high_deprivation_location	10	male	10. I enjoy talking about science and nature	NA
711	2025	post	School 5	high_deprivation_location	10	male	10. I enjoy talking about science and nature	3
712	2025	pre	School 5	high_deprivation_location	10	male	10. I enjoy talking about science and nature	3
713	2025	post	School 5	high_deprivation_location	10	male	10. I enjoy talking about science and nature	5
714	2025	pre	School 5	high_deprivation_location	10	male	10. I enjoy talking about science and nature	5
715	2025	post	School 5	high_deprivation_location	10	male	11. I enjoy watching science and nature shows on TV	3
716	2025	pre	School 5	high_deprivation_location	10	male	11. I enjoy watching science and nature shows on TV	3
717	2025	post	School 5	high_deprivation_location	10	male	11. I enjoy watching science and nature shows on TV	4
718	2025	post	School 5	high_deprivation_location	10	male	11. I enjoy watching science and nature shows on TV	4
719	2025	pre	School 5	high_deprivation_location	10	male	11. I enjoy watching science and nature shows on TV	5
720	2025	post	School 5	high_deprivation_location	10	male	12. I am good at understanding some science topics	4
721	2025	pre	School 5	high_deprivation_location	10	male	12. I am good at understanding some science topics	4
722	2025	post	School 5	high_deprivation_location	10	male	12. I am good at understanding some science topics	5
723	2025	post	School 5	high_deprivation_location	10	male	12. I am good at understanding some science topics	5
724	2025	pre	School 5	high_deprivation_location	10	male	12. I am good at understanding some science topics	5
725	2025	pre	School 5	high_deprivation_location	10	male	13. I am good at explaining science	3
726	2025	post	School 5	high_deprivation_location	10	male	13. I am good at explaining science	4
727	2025	post	School 5	high_deprivation_location	10	male	13. I am good at explaining science	4
728	2025	post	School 5	high_deprivation_location	10	male	13. I am good at explaining science	4
729	2025	pre	School 5	high_deprivation_location	10	male	13. I am good at explaining science	5
730	2025	post	School 5	high_deprivation_location	10	male	14. I am good at following instructions for scientific activities	5
731	2025	post	School 5	high_deprivation_location	10	male	14. I am good at following instructions for scientific activities	5
732	2025	post	School 5	high_deprivation_location	10	male	14. I am good at following instructions for scientific activities	5
733	2025	pre	School 5	high_deprivation_location	10	male	14. I am good at following instructions for scientific activities	5
734	2025	pre	School 5	high_deprivation_location	10	male	14. I am good at following instructions for scientific activities	5
735	2025	post	School 5	high_deprivation_location	10	male	I am good at explaining how to do science activities to others	4
736	2025	pre	School 5	high_deprivation_location	10	male	I am good at explaining how to do science activities to others	4
737	2025	post	School 5	high_deprivation_location	10	male	I am good at explaining how to do science activities to others	5
738	2025	post	School 5	high_deprivation_location	10	male	I am good at explaining how to do science activities to others	5
739	2025	pre	School 5	high_deprivation_location	10	male	I am good at explaining how to do science activities to others	5
740	2025	post	School 5	high_deprivation_location	10	male	20. I understand better how scientists work	4
741	2025	post	School 5	high_deprivation_location	10	male	20. I understand better how scientists work	5
742	2025	post	School 5	high_deprivation_location	10	male	20. I understand better how scientists work	5
743	2025	post	School 5	high_deprivation_location	10	male	21. It was fun to participate in the scientific activities	5
744	2025	post	School 5	high_deprivation_location	10	male	21. It was fun to participate in the scientific activities	5
745	2025	post	School 5	high_deprivation_location	10	male	21. It was fun to participate in the scientific activities	5
746	2025	post	School 5	high_deprivation_location	10	male	22. I would like to do these kind of activities more in class	5
747	2025	post	School 5	high_deprivation_location	10	male	22. I would like to do these kind of activities more in class	5
748	2025	post	School 5	high_deprivation_location	10	male	22. I would like to do these kind of activities more in class	5
749	2025	post	School 5	high_deprivation_location	10	male	23. I will tell my family and friends about the activities	5
750	2025	post	School 5	high_deprivation_location	10	male	23. I will tell my family and friends about the activities	5
751	2025	post	School 5	high_deprivation_location	10	male	23. I will tell my family and friends about the activities	5
752	2025	post	School 5	high_deprivation_location	10	male	24. I am proud I helped scientists	5
753	2025	post	School 5	high_deprivation_location	10	male	24. I am proud I helped scientists	5
754	2025	post	School 5	high_deprivation_location	10	male	24. I am proud I helped scientists	5
755	2025	pre	School 5	high_deprivation_location	NA	unspecified	7. I like to do science activities	4
756	2025	pre	School 5	high_deprivation_location	NA	unspecified	7. I like to do science activities	4
757	2025	pre	School 5	high_deprivation_location	NA	unspecified	7. I like to do science activities	4
758	2025	pre	School 5	high_deprivation_location	NA	unspecified	7. I like to do science activities	5
759	2025	pre	School 5	high_deprivation_location	NA	unspecified	8. I want to understand how nature works	4
760	2025	pre	School 5	high_deprivation_location	NA	unspecified	8. I want to understand how nature works	5
761	2025	pre	School 5	high_deprivation_location	NA	unspecified	8. I want to understand how nature works	5
762	2025	pre	School 5	high_deprivation_location	NA	unspecified	8. I want to understand how nature works	5
763	2025	pre	School 5	high_deprivation_location	NA	unspecified	9. I enjoy reading about science and nature	2
764	2025	pre	School 5	high_deprivation_location	NA	unspecified	9. I enjoy reading about science and nature	4
765	2025	pre	School 5	high_deprivation_location	NA	unspecified	9. I enjoy reading about science and nature	4
766	2025	pre	School 5	high_deprivation_location	NA	unspecified	9. I enjoy reading about science and nature	4
767	2025	pre	School 5	high_deprivation_location	NA	unspecified	10. I enjoy talking about science and nature	2
768	2025	pre	School 5	high_deprivation_location	NA	unspecified	10. I enjoy talking about science and nature	3
769	2025	pre	School 5	high_deprivation_location	NA	unspecified	10. I enjoy talking about science and nature	3
770	2025	pre	School 5	high_deprivation_location	NA	unspecified	10. I enjoy talking about science and nature	5
771	2025	pre	School 5	high_deprivation_location	NA	unspecified	11. I enjoy watching science and nature shows on TV	2
772	2025	pre	School 5	high_deprivation_location	NA	unspecified	11. I enjoy watching science and nature shows on TV	2
773	2025	pre	School 5	high_deprivation_location	NA	unspecified	11. I enjoy watching science and nature shows on TV	3
774	2025	pre	School 5	high_deprivation_location	NA	unspecified	11. I enjoy watching science and nature shows on TV	4
775	2025	pre	School 5	high_deprivation_location	NA	unspecified	12. I am good at understanding some science topics	NA
776	2025	pre	School 5	high_deprivation_location	NA	unspecified	12. I am good at understanding some science topics	4
777	2025	pre	School 5	high_deprivation_location	NA	unspecified	12. I am good at understanding some science topics	5
778	2025	pre	School 5	high_deprivation_location	NA	unspecified	12. I am good at understanding some science topics	5
779	2025	pre	School 5	high_deprivation_location	NA	unspecified	13. I am good at explaining science	1
780	2025	pre	School 5	high_deprivation_location	NA	unspecified	13. I am good at explaining science	1
781	2025	pre	School 5	high_deprivation_location	NA	unspecified	13. I am good at explaining science	4
782	2025	pre	School 5	high_deprivation_location	NA	unspecified	13. I am good at explaining science	5
783	2025	pre	School 5	high_deprivation_location	NA	unspecified	14. I am good at following instructions for scientific activities	3
784	2025	pre	School 5	high_deprivation_location	NA	unspecified	14. I am good at following instructions for scientific activities	4
785	2025	pre	School 5	high_deprivation_location	NA	unspecified	14. I am good at following instructions for scientific activities	5
786	2025	pre	School 5	high_deprivation_location	NA	unspecified	14. I am good at following instructions for scientific activities	5
787	2025	pre	School 5	high_deprivation_location	NA	unspecified	I am good at explaining how to do science activities to others	1
788	2025	pre	School 5	high_deprivation_location	NA	unspecified	I am good at explaining how to do science activities to others	2
789	2025	pre	School 5	high_deprivation_location	NA	unspecified	I am good at explaining how to do science activities to others	4
790	2025	pre	School 5	high_deprivation_location	NA	unspecified	I am good at explaining how to do science activities to others	5
791	2025	post	School 5	high_deprivation_location	9	male	7. I like to do science activities	4
792	2025	post	School 5	high_deprivation_location	9	male	8. I want to understand how nature works	4
793	2025	post	School 5	high_deprivation_location	9	male	9. I enjoy reading about science and nature	4
794	2025	post	School 5	high_deprivation_location	9	male	10. I enjoy talking about science and nature	3
795	2025	post	School 5	high_deprivation_location	9	male	11. I enjoy watching science and nature shows on TV	3
796	2025	post	School 5	high_deprivation_location	9	male	12. I am good at understanding some science topics	4
797	2025	post	School 5	high_deprivation_location	9	male	13. I am good at explaining science	3
798	2025	post	School 5	high_deprivation_location	9	male	14. I am good at following instructions for scientific activities	3
799	2025	post	School 5	high_deprivation_location	9	male	I am good at explaining how to do science activities to others	3
800	2025	post	School 5	high_deprivation_location	9	male	20. I understand better how scientists work	4
801	2025	post	School 5	high_deprivation_location	9	male	21. It was fun to participate in the scientific activities	5
802	2025	post	School 5	high_deprivation_location	9	male	22. I would like to do these kind of activities more in class	5
803	2025	post	School 5	high_deprivation_location	9	male	23. I will tell my family and friends about the activities	5
804	2025	post	School 5	high_deprivation_location	9	male	24. I am proud I helped scientists	5
805	2025	post	School 5	high_deprivation_location	9	male	7. I like to do science activities	4
806	2025	pre	School 5	high_deprivation_location	9	male	7. I like to do science activities	4
807	2025	post	School 5	high_deprivation_location	9	male	8. I want to understand how nature works	5
808	2025	pre	School 5	high_deprivation_location	9	male	8. I want to understand how nature works	5
809	2025	pre	School 5	high_deprivation_location	9	male	9. I enjoy reading about science and nature	NA
810	2025	post	School 5	high_deprivation_location	9	male	9. I enjoy reading about science and nature	4
811	2025	post	School 5	high_deprivation_location	9	male	10. I enjoy talking about science and nature	4
812	2025	pre	School 5	high_deprivation_location	9	male	10. I enjoy talking about science and nature	4
813	2025	post	School 5	high_deprivation_location	9	male	11. I enjoy watching science and nature shows on TV	2
814	2025	pre	School 5	high_deprivation_location	9	male	11. I enjoy watching science and nature shows on TV	3
815	2025	post	School 5	high_deprivation_location	9	male	12. I am good at understanding some science topics	4
816	2025	pre	School 5	high_deprivation_location	9	male	12. I am good at understanding some science topics	4
817	2025	post	School 5	high_deprivation_location	9	male	13. I am good at explaining science	4
818	2025	pre	School 5	high_deprivation_location	9	male	13. I am good at explaining science	4
819	2025	post	School 5	high_deprivation_location	9	male	14. I am good at following instructions for scientific activities	4
820	2025	pre	School 5	high_deprivation_location	9	male	14. I am good at following instructions for scientific activities	4
821	2025	pre	School 5	high_deprivation_location	9	male	I am good at explaining how to do science activities to others	4
822	2025	post	School 5	high_deprivation_location	9	male	I am good at explaining how to do science activities to others	5
823	2025	post	School 5	high_deprivation_location	9	male	20. I understand better how scientists work	5
824	2025	post	School 5	high_deprivation_location	9	male	21. It was fun to participate in the scientific activities	5
825	2025	post	School 5	high_deprivation_location	9	male	22. I would like to do these kind of activities more in class	5
826	2025	post	School 5	high_deprivation_location	9	male	23. I will tell my family and friends about the activities	5
827	2025	post	School 5	high_deprivation_location	9	male	24. I am proud I helped scientists	5
828	2025	post	School 5	high_deprivation_location	10	female	7. I like to do science activities	5
829	2025	post	School 5	high_deprivation_location	10	female	8. I want to understand how nature works	4
830	2025	post	School 5	high_deprivation_location	10	female	9. I enjoy reading about science and nature	4
831	2025	post	School 5	high_deprivation_location	10	female	10. I enjoy talking about science and nature	3
832	2025	post	School 5	high_deprivation_location	10	female	11. I enjoy watching science and nature shows on TV	1
833	2025	post	School 5	high_deprivation_location	10	female	12. I am good at understanding some science topics	4
834	2025	post	School 5	high_deprivation_location	10	female	13. I am good at explaining science	1
835	2025	post	School 5	high_deprivation_location	10	female	14. I am good at following instructions for scientific activities	4
836	2025	post	School 5	high_deprivation_location	10	female	I am good at explaining how to do science activities to others	2
837	2025	post	School 5	high_deprivation_location	10	female	20. I understand better how scientists work	4
838	2025	post	School 5	high_deprivation_location	10	female	21. It was fun to participate in the scientific activities	5
839	2025	post	School 5	high_deprivation_location	10	female	22. I would like to do these kind of activities more in class	5
840	2025	post	School 5	high_deprivation_location	10	female	23. I will tell my family and friends about the activities	4
841	2025	post	School 5	high_deprivation_location	10	female	24. I am proud I helped scientists	4
842	2025	post	School 5	high_deprivation_location	10	female	7. I like to do science activities	5
843	2025	post	School 5	high_deprivation_location	10	female	7. I like to do science activities	5
844	2025	post	School 5	high_deprivation_location	10	female	7. I like to do science activities	5
845	2025	post	School 5	high_deprivation_location	10	female	7. I like to do science activities	5
846	2025	post	School 5	high_deprivation_location	10	female	8. I want to understand how nature works	2
847	2025	post	School 5	high_deprivation_location	10	female	8. I want to understand how nature works	4
848	2025	post	School 5	high_deprivation_location	10	female	8. I want to understand how nature works	4
849	2025	post	School 5	high_deprivation_location	10	female	8. I want to understand how nature works	4
850	2025	post	School 5	high_deprivation_location	10	female	9. I enjoy reading about science and nature	2
851	2025	post	School 5	high_deprivation_location	10	female	9. I enjoy reading about science and nature	3
852	2025	post	School 5	high_deprivation_location	10	female	9. I enjoy reading about science and nature	4
853	2025	post	School 5	high_deprivation_location	10	female	9. I enjoy reading about science and nature	5
854	2025	post	School 5	high_deprivation_location	10	female	10. I enjoy talking about science and nature	2
855	2025	post	School 5	high_deprivation_location	10	female	10. I enjoy talking about science and nature	3
856	2025	post	School 5	high_deprivation_location	10	female	10. I enjoy talking about science and nature	3
857	2025	post	School 5	high_deprivation_location	10	female	10. I enjoy talking about science and nature	4
858	2025	post	School 5	high_deprivation_location	10	female	11. I enjoy watching science and nature shows on TV	1
859	2025	post	School 5	high_deprivation_location	10	female	11. I enjoy watching science and nature shows on TV	2
860	2025	post	School 5	high_deprivation_location	10	female	11. I enjoy watching science and nature shows on TV	2
861	2025	post	School 5	high_deprivation_location	10	female	11. I enjoy watching science and nature shows on TV	4
862	2025	post	School 5	high_deprivation_location	10	female	12. I am good at understanding some science topics	4
863	2025	post	School 5	high_deprivation_location	10	female	12. I am good at understanding some science topics	4
864	2025	post	School 5	high_deprivation_location	10	female	12. I am good at understanding some science topics	4
865	2025	post	School 5	high_deprivation_location	10	female	12. I am good at understanding some science topics	4
866	2025	post	School 5	high_deprivation_location	10	female	13. I am good at explaining science	1
867	2025	post	School 5	high_deprivation_location	10	female	13. I am good at explaining science	1
868	2025	post	School 5	high_deprivation_location	10	female	13. I am good at explaining science	4
869	2025	post	School 5	high_deprivation_location	10	female	13. I am good at explaining science	5
870	2025	post	School 5	high_deprivation_location	10	female	14. I am good at following instructions for scientific activities	4
871	2025	post	School 5	high_deprivation_location	10	female	14. I am good at following instructions for scientific activities	5
872	2025	post	School 5	high_deprivation_location	10	female	14. I am good at following instructions for scientific activities	5
873	2025	post	School 5	high_deprivation_location	10	female	14. I am good at following instructions for scientific activities	5
874	2025	post	School 5	high_deprivation_location	10	female	I am good at explaining how to do science activities to others	1
875	2025	post	School 5	high_deprivation_location	10	female	I am good at explaining how to do science activities to others	2
876	2025	post	School 5	high_deprivation_location	10	female	I am good at explaining how to do science activities to others	3
877	2025	post	School 5	high_deprivation_location	10	female	I am good at explaining how to do science activities to others	3
878	2025	post	School 5	high_deprivation_location	10	female	20. I understand better how scientists work	3
879	2025	post	School 5	high_deprivation_location	10	female	20. I understand better how scientists work	4
880	2025	post	School 5	high_deprivation_location	10	female	20. I understand better how scientists work	4
881	2025	post	School 5	high_deprivation_location	10	female	20. I understand better how scientists work	5
882	2025	post	School 5	high_deprivation_location	10	female	21. It was fun to participate in the scientific activities	5
883	2025	post	School 5	high_deprivation_location	10	female	21. It was fun to participate in the scientific activities	5
884	2025	post	School 5	high_deprivation_location	10	female	21. It was fun to participate in the scientific activities	5
885	2025	post	School 5	high_deprivation_location	10	female	21. It was fun to participate in the scientific activities	5
886	2025	post	School 5	high_deprivation_location	10	female	22. I would like to do these kind of activities more in class	4
887	2025	post	School 5	high_deprivation_location	10	female	22. I would like to do these kind of activities more in class	4
888	2025	post	School 5	high_deprivation_location	10	female	22. I would like to do these kind of activities more in class	5
889	2025	post	School 5	high_deprivation_location	10	female	22. I would like to do these kind of activities more in class	5
890	2025	post	School 5	high_deprivation_location	10	female	23. I will tell my family and friends about the activities	4
891	2025	post	School 5	high_deprivation_location	10	female	23. I will tell my family and friends about the activities	5
892	2025	post	School 5	high_deprivation_location	10	female	23. I will tell my family and friends about the activities	5
893	2025	post	School 5	high_deprivation_location	10	female	23. I will tell my family and friends about the activities	5
894	2025	post	School 5	high_deprivation_location	10	female	24. I am proud I helped scientists	3
895	2025	post	School 5	high_deprivation_location	10	female	24. I am proud I helped scientists	5
896	2025	post	School 5	high_deprivation_location	10	female	24. I am proud I helped scientists	5
897	2025	post	School 5	high_deprivation_location	10	female	24. I am proud I helped scientists	5
898	2025	post	School 5	high_deprivation_location	10	male	7. I like to do science activities	4
899	2025	post	School 5	high_deprivation_location	10	male	7. I like to do science activities	4
900	2025	pre	School 5	high_deprivation_location	10	male	7. I like to do science activities	5
901	2025	post	School 5	high_deprivation_location	10	male	8. I want to understand how nature works	4
902	2025	pre	School 5	high_deprivation_location	10	male	8. I want to understand how nature works	4
903	2025	post	School 5	high_deprivation_location	10	male	8. I want to understand how nature works	5
904	2025	post	School 5	high_deprivation_location	10	male	9. I enjoy reading about science and nature	4
905	2025	post	School 5	high_deprivation_location	10	male	9. I enjoy reading about science and nature	5
906	2025	pre	School 5	high_deprivation_location	10	male	9. I enjoy reading about science and nature	5
907	2025	post	School 5	high_deprivation_location	10	male	10. I enjoy talking about science and nature	4
908	2025	post	School 5	high_deprivation_location	10	male	10. I enjoy talking about science and nature	4
909	2025	pre	School 5	high_deprivation_location	10	male	10. I enjoy talking about science and nature	4
910	2025	post	School 5	high_deprivation_location	10	male	11. I enjoy watching science and nature shows on TV	3
911	2025	post	School 5	high_deprivation_location	10	male	11. I enjoy watching science and nature shows on TV	4
912	2025	pre	School 5	high_deprivation_location	10	male	11. I enjoy watching science and nature shows on TV	5
913	2025	post	School 5	high_deprivation_location	10	male	12. I am good at understanding some science topics	1
914	2025	pre	School 5	high_deprivation_location	10	male	12. I am good at understanding some science topics	4
915	2025	post	School 5	high_deprivation_location	10	male	12. I am good at understanding some science topics	5
916	2025	post	School 5	high_deprivation_location	10	male	13. I am good at explaining science	1
917	2025	pre	School 5	high_deprivation_location	10	male	13. I am good at explaining science	3
918	2025	post	School 5	high_deprivation_location	10	male	13. I am good at explaining science	4
919	2025	post	School 5	high_deprivation_location	10	male	14. I am good at following instructions for scientific activities	3
920	2025	post	School 5	high_deprivation_location	10	male	14. I am good at following instructions for scientific activities	4
921	2025	pre	School 5	high_deprivation_location	10	male	14. I am good at following instructions for scientific activities	4
922	2025	post	School 5	high_deprivation_location	10	male	I am good at explaining how to do science activities to others	2
923	2025	post	School 5	high_deprivation_location	10	male	I am good at explaining how to do science activities to others	5
924	2025	pre	School 5	high_deprivation_location	10	male	I am good at explaining how to do science activities to others	5
925	2025	post	School 5	high_deprivation_location	10	male	20. I understand better how scientists work	5
926	2025	post	School 5	high_deprivation_location	10	male	20. I understand better how scientists work	5
927	2025	post	School 5	high_deprivation_location	10	male	21. It was fun to participate in the scientific activities	5
928	2025	post	School 5	high_deprivation_location	10	male	21. It was fun to participate in the scientific activities	5
929	2025	post	School 5	high_deprivation_location	10	male	22. I would like to do these kind of activities more in class	5
930	2025	post	School 5	high_deprivation_location	10	male	22. I would like to do these kind of activities more in class	5
931	2025	post	School 5	high_deprivation_location	10	male	23. I will tell my family and friends about the activities	5
932	2025	post	School 5	high_deprivation_location	10	male	23. I will tell my family and friends about the activities	5
933	2025	post	School 5	high_deprivation_location	10	male	24. I am proud I helped scientists	5
934	2025	post	School 5	high_deprivation_location	10	male	24. I am proud I helped scientists	5
935	2025	post	School 7	high_deprivation_location	NA	unspecified	7. I like to do science activities	1
936	2025	post	School 7	high_deprivation_location	NA	unspecified	7. I like to do science activities	5
937	2025	pre	School 7	high_deprivation_location	NA	unspecified	7. I like to do science activities	5
938	2025	post	School 7	high_deprivation_location	NA	unspecified	8. I want to understand how nature works	1
939	2025	post	School 7	high_deprivation_location	NA	unspecified	8. I want to understand how nature works	2
940	2025	pre	School 7	high_deprivation_location	NA	unspecified	8. I want to understand how nature works	3
941	2025	post	School 7	high_deprivation_location	NA	unspecified	9. I enjoy reading about science and nature	1
942	2025	post	School 7	high_deprivation_location	NA	unspecified	9. I enjoy reading about science and nature	2
943	2025	pre	School 7	high_deprivation_location	NA	unspecified	9. I enjoy reading about science and nature	3
944	2025	post	School 7	high_deprivation_location	NA	unspecified	10. I enjoy talking about science and nature	1
945	2025	post	School 7	high_deprivation_location	NA	unspecified	10. I enjoy talking about science and nature	4
946	2025	pre	School 7	high_deprivation_location	NA	unspecified	10. I enjoy talking about science and nature	4
947	2025	post	School 7	high_deprivation_location	NA	unspecified	11. I enjoy watching science and nature shows on TV	1
948	2025	post	School 7	high_deprivation_location	NA	unspecified	11. I enjoy watching science and nature shows on TV	1
949	2025	pre	School 7	high_deprivation_location	NA	unspecified	11. I enjoy watching science and nature shows on TV	2
950	2025	post	School 7	high_deprivation_location	NA	unspecified	12. I am good at understanding some science topics	5
951	2025	post	School 7	high_deprivation_location	NA	unspecified	12. I am good at understanding some science topics	5
952	2025	pre	School 7	high_deprivation_location	NA	unspecified	12. I am good at understanding some science topics	5
953	2025	pre	School 7	high_deprivation_location	NA	unspecified	13. I am good at explaining science	4
954	2025	post	School 7	high_deprivation_location	NA	unspecified	13. I am good at explaining science	5
955	2025	post	School 7	high_deprivation_location	NA	unspecified	13. I am good at explaining science	5
956	2025	post	School 7	high_deprivation_location	NA	unspecified	14. I am good at following instructions for scientific activities	5
957	2025	post	School 7	high_deprivation_location	NA	unspecified	14. I am good at following instructions for scientific activities	5
958	2025	pre	School 7	high_deprivation_location	NA	unspecified	14. I am good at following instructions for scientific activities	5
959	2025	pre	School 7	high_deprivation_location	NA	unspecified	I am good at explaining how to do science activities to others	4
960	2025	post	School 7	high_deprivation_location	NA	unspecified	I am good at explaining how to do science activities to others	5
961	2025	post	School 7	high_deprivation_location	NA	unspecified	I am good at explaining how to do science activities to others	5
962	2025	post	School 7	high_deprivation_location	NA	unspecified	20. I understand better how scientists work	5
963	2025	post	School 7	high_deprivation_location	NA	unspecified	20. I understand better how scientists work	5
964	2025	post	School 7	high_deprivation_location	NA	unspecified	21. It was fun to participate in the scientific activities	1
965	2025	post	School 7	high_deprivation_location	NA	unspecified	21. It was fun to participate in the scientific activities	5
966	2025	post	School 7	high_deprivation_location	NA	unspecified	22. I would like to do these kind of activities more in class	1
967	2025	post	School 7	high_deprivation_location	NA	unspecified	22. I would like to do these kind of activities more in class	5
968	2025	post	School 7	high_deprivation_location	NA	unspecified	23. I will tell my family and friends about the activities	1
969	2025	post	School 7	high_deprivation_location	NA	unspecified	23. I will tell my family and friends about the activities	5
970	2025	post	School 7	high_deprivation_location	NA	unspecified	24. I am proud I helped scientists	1
971	2025	post	School 7	high_deprivation_location	NA	unspecified	24. I am proud I helped scientists	5
972	2025	pre	School 7	high_deprivation_location	9	male	7. I like to do science activities	2
973	2025	pre	School 7	high_deprivation_location	9	male	7. I like to do science activities	2
974	2025	post	School 7	high_deprivation_location	9	male	7. I like to do science activities	4
975	2025	post	School 7	high_deprivation_location	9	male	7. I like to do science activities	4
976	2025	post	School 7	high_deprivation_location	9	male	8. I want to understand how nature works	2
977	2025	pre	School 7	high_deprivation_location	9	male	8. I want to understand how nature works	2
978	2025	post	School 7	high_deprivation_location	9	male	8. I want to understand how nature works	3
979	2025	pre	School 7	high_deprivation_location	9	male	8. I want to understand how nature works	3
980	2025	post	School 7	high_deprivation_location	9	male	9. I enjoy reading about science and nature	1
981	2025	post	School 7	high_deprivation_location	9	male	9. I enjoy reading about science and nature	1
982	2025	pre	School 7	high_deprivation_location	9	male	9. I enjoy reading about science and nature	1
983	2025	pre	School 7	high_deprivation_location	9	male	9. I enjoy reading about science and nature	2
984	2025	post	School 7	high_deprivation_location	9	male	10. I enjoy talking about science and nature	1
985	2025	pre	School 7	high_deprivation_location	9	male	10. I enjoy talking about science and nature	1
986	2025	pre	School 7	high_deprivation_location	9	male	10. I enjoy talking about science and nature	2
987	2025	post	School 7	high_deprivation_location	9	male	10. I enjoy talking about science and nature	3
988	2025	post	School 7	high_deprivation_location	9	male	11. I enjoy watching science and nature shows on TV	1
989	2025	pre	School 7	high_deprivation_location	9	male	11. I enjoy watching science and nature shows on TV	1
990	2025	pre	School 7	high_deprivation_location	9	male	11. I enjoy watching science and nature shows on TV	2
991	2025	post	School 7	high_deprivation_location	9	male	11. I enjoy watching science and nature shows on TV	3
992	2025	pre	School 7	high_deprivation_location	9	male	12. I am good at understanding some science topics	2
993	2025	post	School 7	high_deprivation_location	9	male	12. I am good at understanding some science topics	4
994	2025	post	School 7	high_deprivation_location	9	male	12. I am good at understanding some science topics	4
995	2025	pre	School 7	high_deprivation_location	9	male	12. I am good at understanding some science topics	4
996	2025	pre	School 7	high_deprivation_location	9	male	13. I am good at explaining science	2
997	2025	pre	School 7	high_deprivation_location	9	male	13. I am good at explaining science	2
998	2025	post	School 7	high_deprivation_location	9	male	13. I am good at explaining science	4
999	2025	post	School 7	high_deprivation_location	9	male	13. I am good at explaining science	4
1000	2025	post	School 7	high_deprivation_location	9	male	14. I am good at following instructions for scientific activities	4
1001	2025	post	School 7	high_deprivation_location	9	male	14. I am good at following instructions for scientific activities	4
1002	2025	pre	School 7	high_deprivation_location	9	male	14. I am good at following instructions for scientific activities	4
1003	2025	pre	School 7	high_deprivation_location	9	male	14. I am good at following instructions for scientific activities	4
1004	2025	pre	School 7	high_deprivation_location	9	male	I am good at explaining how to do science activities to others	2
1005	2025	pre	School 7	high_deprivation_location	9	male	I am good at explaining how to do science activities to others	2
1006	2025	post	School 7	high_deprivation_location	9	male	I am good at explaining how to do science activities to others	4
1007	2025	post	School 7	high_deprivation_location	9	male	I am good at explaining how to do science activities to others	4
1008	2025	post	School 7	high_deprivation_location	9	male	20. I understand better how scientists work	4
1009	2025	post	School 7	high_deprivation_location	9	male	20. I understand better how scientists work	4
1010	2025	post	School 7	high_deprivation_location	9	male	21. It was fun to participate in the scientific activities	5
1011	2025	post	School 7	high_deprivation_location	9	male	21. It was fun to participate in the scientific activities	5
1012	2025	post	School 7	high_deprivation_location	9	male	22. I would like to do these kind of activities more in class	NA
1013	2025	post	School 7	high_deprivation_location	9	male	22. I would like to do these kind of activities more in class	5
1014	2025	post	School 7	high_deprivation_location	9	male	23. I will tell my family and friends about the activities	2
1015	2025	post	School 7	high_deprivation_location	9	male	23. I will tell my family and friends about the activities	3
1016	2025	post	School 7	high_deprivation_location	9	male	24. I am proud I helped scientists	2
1017	2025	post	School 7	high_deprivation_location	9	male	24. I am proud I helped scientists	4
1018	2025	pre	School 7	high_deprivation_location	9	female	7. I like to do science activities	5
1019	2025	pre	School 7	high_deprivation_location	9	female	8. I want to understand how nature works	3
1020	2025	pre	School 7	high_deprivation_location	9	female	9. I enjoy reading about science and nature	1
1021	2025	pre	School 7	high_deprivation_location	9	female	10. I enjoy talking about science and nature	1
1022	2025	pre	School 7	high_deprivation_location	9	female	11. I enjoy watching science and nature shows on TV	5
1023	2025	pre	School 7	high_deprivation_location	9	female	12. I am good at understanding some science topics	5
1024	2025	pre	School 7	high_deprivation_location	9	female	13. I am good at explaining science	4
1025	2025	pre	School 7	high_deprivation_location	9	female	14. I am good at following instructions for scientific activities	4
1026	2025	pre	School 7	high_deprivation_location	9	female	I am good at explaining how to do science activities to others	1
1027	2025	pre	School 7	high_deprivation_location	9	female	7. I like to do science activities	4
1028	2025	post	School 7	high_deprivation_location	9	female	7. I like to do science activities	5
1029	2025	post	School 7	high_deprivation_location	9	female	8. I want to understand how nature works	3
1030	2025	pre	School 7	high_deprivation_location	9	female	8. I want to understand how nature works	5
1031	2025	post	School 7	high_deprivation_location	9	female	9. I enjoy reading about science and nature	1
1032	2025	pre	School 7	high_deprivation_location	9	female	9. I enjoy reading about science and nature	1
1033	2025	post	School 7	high_deprivation_location	9	female	10. I enjoy talking about science and nature	1
1034	2025	pre	School 7	high_deprivation_location	9	female	10. I enjoy talking about science and nature	1
1035	2025	pre	School 7	high_deprivation_location	9	female	11. I enjoy watching science and nature shows on TV	4
1036	2025	post	School 7	high_deprivation_location	9	female	11. I enjoy watching science and nature shows on TV	5
1037	2025	pre	School 7	high_deprivation_location	9	female	12. I am good at understanding some science topics	1
1038	2025	post	School 7	high_deprivation_location	9	female	12. I am good at understanding some science topics	5
1039	2025	post	School 7	high_deprivation_location	9	female	13. I am good at explaining science	1
1040	2025	pre	School 7	high_deprivation_location	9	female	13. I am good at explaining science	1
1041	2025	pre	School 7	high_deprivation_location	9	female	14. I am good at following instructions for scientific activities	2
1042	2025	post	School 7	high_deprivation_location	9	female	14. I am good at following instructions for scientific activities	5
1043	2025	pre	School 7	high_deprivation_location	9	female	I am good at explaining how to do science activities to others	2
1044	2025	post	School 7	high_deprivation_location	9	female	I am good at explaining how to do science activities to others	4
1045	2025	post	School 7	high_deprivation_location	9	female	20. I understand better how scientists work	2
1046	2025	post	School 7	high_deprivation_location	9	female	21. It was fun to participate in the scientific activities	5
1047	2025	post	School 7	high_deprivation_location	9	female	22. I would like to do these kind of activities more in class	5
1048	2025	post	School 7	high_deprivation_location	9	female	23. I will tell my family and friends about the activities	5
1049	2025	post	School 7	high_deprivation_location	9	female	24. I am proud I helped scientists	5
1050	2025	post	School 7	high_deprivation_location	9	male	7. I like to do science activities	3
1051	2025	post	School 7	high_deprivation_location	9	male	7. I like to do science activities	3
1052	2025	pre	School 7	high_deprivation_location	9	male	7. I like to do science activities	3
1053	2025	pre	School 7	high_deprivation_location	9	male	7. I like to do science activities	3
1054	2025	post	School 7	high_deprivation_location	9	male	8. I want to understand how nature works	NA
1055	2025	pre	School 7	high_deprivation_location	9	male	8. I want to understand how nature works	2
1056	2025	post	School 7	high_deprivation_location	9	male	8. I want to understand how nature works	3
1057	2025	pre	School 7	high_deprivation_location	9	male	8. I want to understand how nature works	3
1058	2025	post	School 7	high_deprivation_location	9	male	9. I enjoy reading about science and nature	2
1059	2025	pre	School 7	high_deprivation_location	9	male	9. I enjoy reading about science and nature	2
1060	2025	post	School 7	high_deprivation_location	9	male	9. I enjoy reading about science and nature	3
1061	2025	pre	School 7	high_deprivation_location	9	male	9. I enjoy reading about science and nature	3
1062	2025	post	School 7	high_deprivation_location	9	male	10. I enjoy talking about science and nature	1
1063	2025	pre	School 7	high_deprivation_location	9	male	10. I enjoy talking about science and nature	1
1064	2025	pre	School 7	high_deprivation_location	9	male	10. I enjoy talking about science and nature	3
1065	2025	post	School 7	high_deprivation_location	9	male	10. I enjoy talking about science and nature	4
1066	2025	pre	School 7	high_deprivation_location	9	male	11. I enjoy watching science and nature shows on TV	1
1067	2025	post	School 7	high_deprivation_location	9	male	11. I enjoy watching science and nature shows on TV	3
1068	2025	pre	School 7	high_deprivation_location	9	male	11. I enjoy watching science and nature shows on TV	3
1069	2025	post	School 7	high_deprivation_location	9	male	11. I enjoy watching science and nature shows on TV	4
1070	2025	post	School 7	high_deprivation_location	9	male	12. I am good at understanding some science topics	2
1071	2025	pre	School 7	high_deprivation_location	9	male	12. I am good at understanding some science topics	2
1072	2025	pre	School 7	high_deprivation_location	9	male	12. I am good at understanding some science topics	2
1073	2025	post	School 7	high_deprivation_location	9	male	12. I am good at understanding some science topics	3
1074	2025	post	School 7	high_deprivation_location	9	male	13. I am good at explaining science	1
1075	2025	pre	School 7	high_deprivation_location	9	male	13. I am good at explaining science	2
1076	2025	pre	School 7	high_deprivation_location	9	male	13. I am good at explaining science	2
1077	2025	post	School 7	high_deprivation_location	9	male	13. I am good at explaining science	3
1078	2025	post	School 7	high_deprivation_location	9	male	14. I am good at following instructions for scientific activities	2
1079	2025	pre	School 7	high_deprivation_location	9	male	14. I am good at following instructions for scientific activities	3
1080	2025	post	School 7	high_deprivation_location	9	male	14. I am good at following instructions for scientific activities	4
1081	2025	pre	School 7	high_deprivation_location	9	male	14. I am good at following instructions for scientific activities	4
1082	2025	post	School 7	high_deprivation_location	9	male	I am good at explaining how to do science activities to others	1
1083	2025	post	School 7	high_deprivation_location	9	male	I am good at explaining how to do science activities to others	2
1084	2025	pre	School 7	high_deprivation_location	9	male	I am good at explaining how to do science activities to others	3
1085	2025	pre	School 7	high_deprivation_location	9	male	I am good at explaining how to do science activities to others	3
1086	2025	post	School 7	high_deprivation_location	9	male	20. I understand better how scientists work	2
1087	2025	post	School 7	high_deprivation_location	9	male	20. I understand better how scientists work	4
1088	2025	post	School 7	high_deprivation_location	9	male	21. It was fun to participate in the scientific activities	4
1089	2025	post	School 7	high_deprivation_location	9	male	21. It was fun to participate in the scientific activities	4
1090	2025	post	School 7	high_deprivation_location	9	male	22. I would like to do these kind of activities more in class	4
1091	2025	post	School 7	high_deprivation_location	9	male	22. I would like to do these kind of activities more in class	4
1092	2025	post	School 7	high_deprivation_location	9	male	23. I will tell my family and friends about the activities	2
1093	2025	post	School 7	high_deprivation_location	9	male	23. I will tell my family and friends about the activities	4
1094	2025	post	School 7	high_deprivation_location	9	male	24. I am proud I helped scientists	3
1095	2025	post	School 7	high_deprivation_location	9	male	24. I am proud I helped scientists	4
1096	2025	post	School 7	high_deprivation_location	10	unspecified	7. I like to do science activities	4
1097	2025	post	School 7	high_deprivation_location	10	unspecified	8. I want to understand how nature works	3
1098	2025	post	School 7	high_deprivation_location	10	unspecified	9. I enjoy reading about science and nature	2
1099	2025	post	School 7	high_deprivation_location	10	unspecified	10. I enjoy talking about science and nature	4
1100	2025	post	School 7	high_deprivation_location	10	unspecified	11. I enjoy watching science and nature shows on TV	3
1101	2025	post	School 7	high_deprivation_location	10	unspecified	12. I am good at understanding some science topics	4
1102	2025	post	School 7	high_deprivation_location	10	unspecified	13. I am good at explaining science	3
1103	2025	post	School 7	high_deprivation_location	10	unspecified	14. I am good at following instructions for scientific activities	5
1104	2025	post	School 7	high_deprivation_location	10	unspecified	I am good at explaining how to do science activities to others	2
1105	2025	post	School 7	high_deprivation_location	10	unspecified	20. I understand better how scientists work	5
1106	2025	post	School 7	high_deprivation_location	10	unspecified	21. It was fun to participate in the scientific activities	2
1107	2025	post	School 7	high_deprivation_location	10	unspecified	22. I would like to do these kind of activities more in class	5
1108	2025	post	School 7	high_deprivation_location	10	unspecified	23. I will tell my family and friends about the activities	4
1109	2025	post	School 7	high_deprivation_location	10	unspecified	24. I am proud I helped scientists	3
1110	2025	pre	School 7	high_deprivation_location	10	male	7. I like to do science activities	3
1111	2025	pre	School 7	high_deprivation_location	10	male	8. I want to understand how nature works	3
1112	2025	pre	School 7	high_deprivation_location	10	male	9. I enjoy reading about science and nature	1
1113	2025	pre	School 7	high_deprivation_location	10	male	10. I enjoy talking about science and nature	1
1114	2025	pre	School 7	high_deprivation_location	10	male	11. I enjoy watching science and nature shows on TV	3
1115	2025	pre	School 7	high_deprivation_location	10	male	12. I am good at understanding some science topics	2
1116	2025	pre	School 7	high_deprivation_location	10	male	13. I am good at explaining science	1
1117	2025	pre	School 7	high_deprivation_location	10	male	14. I am good at following instructions for scientific activities	2
1118	2025	pre	School 7	high_deprivation_location	10	male	I am good at explaining how to do science activities to others	2
1119	2025	post	School 7	high_deprivation_location	10	female	7. I like to do science activities	5
1120	2025	pre	School 7	high_deprivation_location	10	female	7. I like to do science activities	5
1121	2025	pre	School 7	high_deprivation_location	10	female	8. I want to understand how nature works	2
1122	2025	post	School 7	high_deprivation_location	10	female	8. I want to understand how nature works	5
1123	2025	pre	School 7	high_deprivation_location	10	female	9. I enjoy reading about science and nature	1
1124	2025	post	School 7	high_deprivation_location	10	female	9. I enjoy reading about science and nature	5
1125	2025	pre	School 7	high_deprivation_location	10	female	10. I enjoy talking about science and nature	3
1126	2025	post	School 7	high_deprivation_location	10	female	10. I enjoy talking about science and nature	5
1127	2025	pre	School 7	high_deprivation_location	10	female	11. I enjoy watching science and nature shows on TV	2
1128	2025	post	School 7	high_deprivation_location	10	female	11. I enjoy watching science and nature shows on TV	5
1129	2025	pre	School 7	high_deprivation_location	10	female	12. I am good at understanding some science topics	4
1130	2025	post	School 7	high_deprivation_location	10	female	12. I am good at understanding some science topics	5
1131	2025	pre	School 7	high_deprivation_location	10	female	13. I am good at explaining science	1
1132	2025	post	School 7	high_deprivation_location	10	female	13. I am good at explaining science	5
1133	2025	post	School 7	high_deprivation_location	10	female	14. I am good at following instructions for scientific activities	5
1134	2025	pre	School 7	high_deprivation_location	10	female	14. I am good at following instructions for scientific activities	5
1135	2025	post	School 7	high_deprivation_location	10	female	I am good at explaining how to do science activities to others	5
1136	2025	pre	School 7	high_deprivation_location	10	female	I am good at explaining how to do science activities to others	5
1137	2025	post	School 7	high_deprivation_location	10	female	20. I understand better how scientists work	5
1138	2025	post	School 7	high_deprivation_location	10	female	21. It was fun to participate in the scientific activities	5
1139	2025	post	School 7	high_deprivation_location	10	female	22. I would like to do these kind of activities more in class	5
1140	2025	post	School 7	high_deprivation_location	10	female	23. I will tell my family and friends about the activities	5
1141	2025	post	School 7	high_deprivation_location	10	female	24. I am proud I helped scientists	5
1142	2025	post	School 7	high_deprivation_location	10	female	7. I like to do science activities	3
1143	2025	pre	School 7	high_deprivation_location	10	female	7. I like to do science activities	3
1144	2025	post	School 7	high_deprivation_location	10	female	7. I like to do science activities	4
1145	2025	pre	School 7	high_deprivation_location	10	female	7. I like to do science activities	4
1146	2025	post	School 7	high_deprivation_location	10	female	7. I like to do science activities	5
1147	2025	post	School 7	high_deprivation_location	10	female	7. I like to do science activities	5
1148	2025	pre	School 7	high_deprivation_location	10	female	7. I like to do science activities	5
1149	2025	post	School 7	high_deprivation_location	10	female	8. I want to understand how nature works	NA
1150	2025	pre	School 7	high_deprivation_location	10	female	8. I want to understand how nature works	3
1151	2025	post	School 7	high_deprivation_location	10	female	8. I want to understand how nature works	4
1152	2025	pre	School 7	high_deprivation_location	10	female	8. I want to understand how nature works	4
1153	2025	post	School 7	high_deprivation_location	10	female	8. I want to understand how nature works	5
1154	2025	post	School 7	high_deprivation_location	10	female	8. I want to understand how nature works	5
1155	2025	pre	School 7	high_deprivation_location	10	female	8. I want to understand how nature works	5
1156	2025	post	School 7	high_deprivation_location	10	female	9. I enjoy reading about science and nature	1
1157	2025	pre	School 7	high_deprivation_location	10	female	9. I enjoy reading about science and nature	1
1158	2025	post	School 7	high_deprivation_location	10	female	9. I enjoy reading about science and nature	3
1159	2025	pre	School 7	high_deprivation_location	10	female	9. I enjoy reading about science and nature	3
1160	2025	post	School 7	high_deprivation_location	10	female	9. I enjoy reading about science and nature	4
1161	2025	post	School 7	high_deprivation_location	10	female	9. I enjoy reading about science and nature	5
1162	2025	pre	School 7	high_deprivation_location	10	female	9. I enjoy reading about science and nature	5
1163	2025	post	School 7	high_deprivation_location	10	female	10. I enjoy talking about science and nature	1
1164	2025	pre	School 7	high_deprivation_location	10	female	10. I enjoy talking about science and nature	1
1165	2025	pre	School 7	high_deprivation_location	10	female	10. I enjoy talking about science and nature	2
1166	2025	post	School 7	high_deprivation_location	10	female	10. I enjoy talking about science and nature	4
1167	2025	post	School 7	high_deprivation_location	10	female	10. I enjoy talking about science and nature	5
1168	2025	post	School 7	high_deprivation_location	10	female	10. I enjoy talking about science and nature	5
1169	2025	pre	School 7	high_deprivation_location	10	female	10. I enjoy talking about science and nature	5
1170	2025	post	School 7	high_deprivation_location	10	female	11. I enjoy watching science and nature shows on TV	2
1171	2025	post	School 7	high_deprivation_location	10	female	11. I enjoy watching science and nature shows on TV	4
1172	2025	post	School 7	high_deprivation_location	10	female	11. I enjoy watching science and nature shows on TV	4
1173	2025	post	School 7	high_deprivation_location	10	female	11. I enjoy watching science and nature shows on TV	4
1174	2025	pre	School 7	high_deprivation_location	10	female	11. I enjoy watching science and nature shows on TV	4
1175	2025	pre	School 7	high_deprivation_location	10	female	11. I enjoy watching science and nature shows on TV	4
1176	2025	pre	School 7	high_deprivation_location	10	female	11. I enjoy watching science and nature shows on TV	5
1177	2025	post	School 7	high_deprivation_location	10	female	12. I am good at understanding some science topics	3
1178	2025	pre	School 7	high_deprivation_location	10	female	12. I am good at understanding some science topics	3
1179	2025	pre	School 7	high_deprivation_location	10	female	12. I am good at understanding some science topics	4
1180	2025	post	School 7	high_deprivation_location	10	female	12. I am good at understanding some science topics	5
1181	2025	post	School 7	high_deprivation_location	10	female	12. I am good at understanding some science topics	5
1182	2025	post	School 7	high_deprivation_location	10	female	12. I am good at understanding some science topics	5
1183	2025	pre	School 7	high_deprivation_location	10	female	12. I am good at understanding some science topics	5
1184	2025	post	School 7	high_deprivation_location	10	female	13. I am good at explaining science	1
1185	2025	pre	School 7	high_deprivation_location	10	female	13. I am good at explaining science	1
1186	2025	pre	School 7	high_deprivation_location	10	female	13. I am good at explaining science	2
1187	2025	post	School 7	high_deprivation_location	10	female	13. I am good at explaining science	4
1188	2025	post	School 7	high_deprivation_location	10	female	13. I am good at explaining science	4
1189	2025	post	School 7	high_deprivation_location	10	female	13. I am good at explaining science	5
1190	2025	pre	School 7	high_deprivation_location	10	female	13. I am good at explaining science	5
1191	2025	post	School 7	high_deprivation_location	10	female	14. I am good at following instructions for scientific activities	2
1192	2025	pre	School 7	high_deprivation_location	10	female	14. I am good at following instructions for scientific activities	4
1193	2025	pre	School 7	high_deprivation_location	10	female	14. I am good at following instructions for scientific activities	4
1194	2025	post	School 7	high_deprivation_location	10	female	14. I am good at following instructions for scientific activities	5
1195	2025	post	School 7	high_deprivation_location	10	female	14. I am good at following instructions for scientific activities	5
1196	2025	post	School 7	high_deprivation_location	10	female	14. I am good at following instructions for scientific activities	5
1197	2025	pre	School 7	high_deprivation_location	10	female	14. I am good at following instructions for scientific activities	5
1198	2025	pre	School 7	high_deprivation_location	10	female	I am good at explaining how to do science activities to others	1
1199	2025	post	School 7	high_deprivation_location	10	female	I am good at explaining how to do science activities to others	3
1200	2025	pre	School 7	high_deprivation_location	10	female	I am good at explaining how to do science activities to others	3
1201	2025	post	School 7	high_deprivation_location	10	female	I am good at explaining how to do science activities to others	4
1202	2025	post	School 7	high_deprivation_location	10	female	I am good at explaining how to do science activities to others	4
1203	2025	post	School 7	high_deprivation_location	10	female	I am good at explaining how to do science activities to others	4
1204	2025	pre	School 7	high_deprivation_location	10	female	I am good at explaining how to do science activities to others	5
1205	2025	post	School 7	high_deprivation_location	10	female	20. I understand better how scientists work	2
1206	2025	post	School 7	high_deprivation_location	10	female	20. I understand better how scientists work	4
1207	2025	post	School 7	high_deprivation_location	10	female	20. I understand better how scientists work	5
1208	2025	post	School 7	high_deprivation_location	10	female	20. I understand better how scientists work	5
1209	2025	post	School 7	high_deprivation_location	10	female	21. It was fun to participate in the scientific activities	1
1210	2025	post	School 7	high_deprivation_location	10	female	21. It was fun to participate in the scientific activities	5
1211	2025	post	School 7	high_deprivation_location	10	female	21. It was fun to participate in the scientific activities	5
1212	2025	post	School 7	high_deprivation_location	10	female	21. It was fun to participate in the scientific activities	5
1213	2025	post	School 7	high_deprivation_location	10	female	22. I would like to do these kind of activities more in class	2
1214	2025	post	School 7	high_deprivation_location	10	female	22. I would like to do these kind of activities more in class	5
1215	2025	post	School 7	high_deprivation_location	10	female	22. I would like to do these kind of activities more in class	5
1216	2025	post	School 7	high_deprivation_location	10	female	22. I would like to do these kind of activities more in class	5
1217	2025	post	School 7	high_deprivation_location	10	female	23. I will tell my family and friends about the activities	4
1218	2025	post	School 7	high_deprivation_location	10	female	23. I will tell my family and friends about the activities	4
1219	2025	post	School 7	high_deprivation_location	10	female	23. I will tell my family and friends about the activities	5
1220	2025	post	School 7	high_deprivation_location	10	female	23. I will tell my family and friends about the activities	5
1221	2025	post	School 7	high_deprivation_location	10	female	24. I am proud I helped scientists	1
1222	2025	post	School 7	high_deprivation_location	10	female	24. I am proud I helped scientists	5
1223	2025	post	School 7	high_deprivation_location	10	female	24. I am proud I helped scientists	5
1224	2025	post	School 7	high_deprivation_location	10	female	24. I am proud I helped scientists	5
1225	2025	pre	School 7	high_deprivation_location	10	male	7. I like to do science activities	2
1226	2025	pre	School 7	high_deprivation_location	10	male	7. I like to do science activities	4
1227	2025	pre	School 7	high_deprivation_location	10	male	8. I want to understand how nature works	2
1228	2025	pre	School 7	high_deprivation_location	10	male	8. I want to understand how nature works	5
1229	2025	pre	School 7	high_deprivation_location	10	male	9. I enjoy reading about science and nature	3
1230	2025	pre	School 7	high_deprivation_location	10	male	9. I enjoy reading about science and nature	4
1231	2025	pre	School 7	high_deprivation_location	10	male	10. I enjoy talking about science and nature	3
1232	2025	pre	School 7	high_deprivation_location	10	male	10. I enjoy talking about science and nature	4
1233	2025	pre	School 7	high_deprivation_location	10	male	11. I enjoy watching science and nature shows on TV	2
1234	2025	pre	School 7	high_deprivation_location	10	male	11. I enjoy watching science and nature shows on TV	4
1235	2025	pre	School 7	high_deprivation_location	10	male	12. I am good at understanding some science topics	3
1236	2025	pre	School 7	high_deprivation_location	10	male	12. I am good at understanding some science topics	4
1237	2025	pre	School 7	high_deprivation_location	10	male	13. I am good at explaining science	1
1238	2025	pre	School 7	high_deprivation_location	10	male	13. I am good at explaining science	3
1239	2025	pre	School 7	high_deprivation_location	10	male	14. I am good at following instructions for scientific activities	3
1240	2025	pre	School 7	high_deprivation_location	10	male	14. I am good at following instructions for scientific activities	4
1241	2025	pre	School 7	high_deprivation_location	10	male	I am good at explaining how to do science activities to others	2
1242	2025	pre	School 7	high_deprivation_location	10	male	I am good at explaining how to do science activities to others	2
1243	2025	post	School 7	high_deprivation_location	9	female	7. I like to do science activities	4
1244	2025	post	School 7	high_deprivation_location	9	female	8. I want to understand how nature works	1
1245	2025	post	School 7	high_deprivation_location	9	female	9. I enjoy reading about science and nature	1
1246	2025	post	School 7	high_deprivation_location	9	female	10. I enjoy talking about science and nature	3
1247	2025	post	School 7	high_deprivation_location	9	female	11. I enjoy watching science and nature shows on TV	4
1248	2025	post	School 7	high_deprivation_location	9	female	12. I am good at understanding some science topics	3
1249	2025	post	School 7	high_deprivation_location	9	female	13. I am good at explaining science	NA
1250	2025	post	School 7	high_deprivation_location	9	female	14. I am good at following instructions for scientific activities	2
1251	2025	post	School 7	high_deprivation_location	9	female	I am good at explaining how to do science activities to others	4
1252	2025	post	School 7	high_deprivation_location	9	female	20. I understand better how scientists work	4
1253	2025	post	School 7	high_deprivation_location	9	female	21. It was fun to participate in the scientific activities	4
1254	2025	post	School 7	high_deprivation_location	9	female	22. I would like to do these kind of activities more in class	1
1255	2025	post	School 7	high_deprivation_location	9	female	23. I will tell my family and friends about the activities	5
1256	2025	post	School 7	high_deprivation_location	9	female	24. I am proud I helped scientists	4
1257	2025	post	School 7	high_deprivation_location	10	male	7. I like to do science activities	2
1258	2025	post	School 7	high_deprivation_location	10	male	7. I like to do science activities	3
1259	2025	post	School 7	high_deprivation_location	10	male	8. I want to understand how nature works	4
1260	2025	post	School 7	high_deprivation_location	10	male	8. I want to understand how nature works	5
1261	2025	post	School 7	high_deprivation_location	10	male	9. I enjoy reading about science and nature	2
1262	2025	post	School 7	high_deprivation_location	10	male	9. I enjoy reading about science and nature	3
1263	2025	post	School 7	high_deprivation_location	10	male	10. I enjoy talking about science and nature	2
1264	2025	post	School 7	high_deprivation_location	10	male	10. I enjoy talking about science and nature	4
1265	2025	post	School 7	high_deprivation_location	10	male	11. I enjoy watching science and nature shows on TV	1
1266	2025	post	School 7	high_deprivation_location	10	male	11. I enjoy watching science and nature shows on TV	3
1267	2025	post	School 7	high_deprivation_location	10	male	12. I am good at understanding some science topics	2
1268	2025	post	School 7	high_deprivation_location	10	male	12. I am good at understanding some science topics	3
1269	2025	post	School 7	high_deprivation_location	10	male	13. I am good at explaining science	2
1270	2025	post	School 7	high_deprivation_location	10	male	13. I am good at explaining science	2
1271	2025	post	School 7	high_deprivation_location	10	male	14. I am good at following instructions for scientific activities	4
1272	2025	post	School 7	high_deprivation_location	10	male	14. I am good at following instructions for scientific activities	4
1273	2025	post	School 7	high_deprivation_location	10	male	I am good at explaining how to do science activities to others	2
1274	2025	post	School 7	high_deprivation_location	10	male	I am good at explaining how to do science activities to others	3
1275	2025	post	School 7	high_deprivation_location	10	male	20. I understand better how scientists work	NA
1276	2025	post	School 7	high_deprivation_location	10	male	20. I understand better how scientists work	4
1277	2025	post	School 7	high_deprivation_location	10	male	21. It was fun to participate in the scientific activities	NA
1278	2025	post	School 7	high_deprivation_location	10	male	21. It was fun to participate in the scientific activities	5
1279	2025	post	School 7	high_deprivation_location	10	male	22. I would like to do these kind of activities more in class	NA
1280	2025	post	School 7	high_deprivation_location	10	male	22. I would like to do these kind of activities more in class	5
1281	2025	post	School 7	high_deprivation_location	10	male	23. I will tell my family and friends about the activities	NA
1282	2025	post	School 7	high_deprivation_location	10	male	23. I will tell my family and friends about the activities	5
1283	2025	post	School 7	high_deprivation_location	10	male	24. I am proud I helped scientists	NA
1284	2025	post	School 7	high_deprivation_location	10	male	24. I am proud I helped scientists	4
1285	2025	post	School 7	high_deprivation_location	9	male	7. I like to do science activities	2
1286	2025	pre	School 7	high_deprivation_location	9	male	7. I like to do science activities	2
1287	2025	pre	School 7	high_deprivation_location	9	male	8. I want to understand how nature works	1
1288	2025	post	School 7	high_deprivation_location	9	male	8. I want to understand how nature works	2
1289	2025	post	School 7	high_deprivation_location	9	male	9. I enjoy reading about science and nature	1
1290	2025	pre	School 7	high_deprivation_location	9	male	9. I enjoy reading about science and nature	1
1291	2025	pre	School 7	high_deprivation_location	9	male	10. I enjoy talking about science and nature	3
1292	2025	post	School 7	high_deprivation_location	9	male	10. I enjoy talking about science and nature	4
1293	2025	pre	School 7	high_deprivation_location	9	male	11. I enjoy watching science and nature shows on TV	1
1294	2025	post	School 7	high_deprivation_location	9	male	11. I enjoy watching science and nature shows on TV	2
1295	2025	post	School 7	high_deprivation_location	9	male	12. I am good at understanding some science topics	3
1296	2025	pre	School 7	high_deprivation_location	9	male	12. I am good at understanding some science topics	4
1297	2025	post	School 7	high_deprivation_location	9	male	13. I am good at explaining science	3
1298	2025	pre	School 7	high_deprivation_location	9	male	13. I am good at explaining science	3
1299	2025	post	School 7	high_deprivation_location	9	male	14. I am good at following instructions for scientific activities	2
1300	2025	pre	School 7	high_deprivation_location	9	male	14. I am good at following instructions for scientific activities	3
1301	2025	post	School 7	high_deprivation_location	9	male	I am good at explaining how to do science activities to others	2
1302	2025	pre	School 7	high_deprivation_location	9	male	I am good at explaining how to do science activities to others	2
1303	2025	post	School 7	high_deprivation_location	9	male	20. I understand better how scientists work	4
1304	2025	post	School 7	high_deprivation_location	9	male	21. It was fun to participate in the scientific activities	5
1305	2025	post	School 7	high_deprivation_location	9	male	22. I would like to do these kind of activities more in class	5
1306	2025	post	School 7	high_deprivation_location	9	male	23. I will tell my family and friends about the activities	5
1307	2025	post	School 7	high_deprivation_location	9	male	24. I am proud I helped scientists	4
1308	2025	pre	School 7	high_deprivation_location	10	female	7. I like to do science activities	2
1309	2025	post	School 7	high_deprivation_location	10	female	7. I like to do science activities	5
1310	2025	post	School 7	high_deprivation_location	10	female	7. I like to do science activities	5
1311	2025	pre	School 7	high_deprivation_location	10	female	8. I want to understand how nature works	4
1312	2025	post	School 7	high_deprivation_location	10	female	8. I want to understand how nature works	5
1313	2025	post	School 7	high_deprivation_location	10	female	8. I want to understand how nature works	5
1314	2025	pre	School 7	high_deprivation_location	10	female	9. I enjoy reading about science and nature	1
1315	2025	post	School 7	high_deprivation_location	10	female	9. I enjoy reading about science and nature	3
1316	2025	post	School 7	high_deprivation_location	10	female	9. I enjoy reading about science and nature	4
1317	2025	pre	School 7	high_deprivation_location	10	female	10. I enjoy talking about science and nature	2
1318	2025	post	School 7	high_deprivation_location	10	female	10. I enjoy talking about science and nature	4
1319	2025	post	School 7	high_deprivation_location	10	female	10. I enjoy talking about science and nature	4
1320	2025	pre	School 7	high_deprivation_location	10	female	11. I enjoy watching science and nature shows on TV	2
1321	2025	post	School 7	high_deprivation_location	10	female	11. I enjoy watching science and nature shows on TV	3
1322	2025	post	School 7	high_deprivation_location	10	female	11. I enjoy watching science and nature shows on TV	5
1323	2025	post	School 7	high_deprivation_location	10	female	12. I am good at understanding some science topics	4
1324	2025	pre	School 7	high_deprivation_location	10	female	12. I am good at understanding some science topics	4
1325	2025	post	School 7	high_deprivation_location	10	female	12. I am good at understanding some science topics	5
1326	2025	post	School 7	high_deprivation_location	10	female	13. I am good at explaining science	1
1327	2025	pre	School 7	high_deprivation_location	10	female	13. I am good at explaining science	1
1328	2025	post	School 7	high_deprivation_location	10	female	13. I am good at explaining science	4
1329	2025	pre	School 7	high_deprivation_location	10	female	14. I am good at following instructions for scientific activities	4
1330	2025	post	School 7	high_deprivation_location	10	female	14. I am good at following instructions for scientific activities	5
1331	2025	post	School 7	high_deprivation_location	10	female	14. I am good at following instructions for scientific activities	5
1332	2025	post	School 7	high_deprivation_location	10	female	I am good at explaining how to do science activities to others	2
1333	2025	pre	School 7	high_deprivation_location	10	female	I am good at explaining how to do science activities to others	2
1334	2025	post	School 7	high_deprivation_location	10	female	I am good at explaining how to do science activities to others	5
1335	2025	post	School 7	high_deprivation_location	10	female	20. I understand better how scientists work	4
1336	2025	post	School 7	high_deprivation_location	10	female	20. I understand better how scientists work	4
1337	2025	post	School 7	high_deprivation_location	10	female	21. It was fun to participate in the scientific activities	5
1338	2025	post	School 7	high_deprivation_location	10	female	21. It was fun to participate in the scientific activities	5
1339	2025	post	School 7	high_deprivation_location	10	female	22. I would like to do these kind of activities more in class	5
1340	2025	post	School 7	high_deprivation_location	10	female	22. I would like to do these kind of activities more in class	5
1341	2025	post	School 7	high_deprivation_location	10	female	23. I will tell my family and friends about the activities	5
1342	2025	post	School 7	high_deprivation_location	10	female	23. I will tell my family and friends about the activities	5
1343	2025	post	School 7	high_deprivation_location	10	female	24. I am proud I helped scientists	5
1344	2025	post	School 7	high_deprivation_location	10	female	24. I am proud I helped scientists	5
1345	2025	pre	School 7	high_deprivation_location	10	female	7. I like to do science activities	3
1346	2025	post	School 7	high_deprivation_location	10	female	7. I like to do science activities	4
1347	2025	post	School 7	high_deprivation_location	10	female	7. I like to do science activities	4
1348	2025	pre	School 7	high_deprivation_location	10	female	7. I like to do science activities	4
1349	2025	pre	School 7	high_deprivation_location	10	female	8. I want to understand how nature works	2
1350	2025	post	School 7	high_deprivation_location	10	female	8. I want to understand how nature works	4
1351	2025	post	School 7	high_deprivation_location	10	female	8. I want to understand how nature works	4
1352	2025	pre	School 7	high_deprivation_location	10	female	8. I want to understand how nature works	4
1353	2025	pre	School 7	high_deprivation_location	10	female	9. I enjoy reading about science and nature	1
1354	2025	pre	School 7	high_deprivation_location	10	female	9. I enjoy reading about science and nature	3
1355	2025	post	School 7	high_deprivation_location	10	female	9. I enjoy reading about science and nature	4
1356	2025	post	School 7	high_deprivation_location	10	female	9. I enjoy reading about science and nature	4
1357	2025	pre	School 7	high_deprivation_location	10	female	10. I enjoy talking about science and nature	2
1358	2025	pre	School 7	high_deprivation_location	10	female	10. I enjoy talking about science and nature	3
1359	2025	post	School 7	high_deprivation_location	10	female	10. I enjoy talking about science and nature	4
1360	2025	post	School 7	high_deprivation_location	10	female	10. I enjoy talking about science and nature	5
1361	2025	pre	School 7	high_deprivation_location	10	female	11. I enjoy watching science and nature shows on TV	2
1362	2025	pre	School 7	high_deprivation_location	10	female	11. I enjoy watching science and nature shows on TV	3
1363	2025	post	School 7	high_deprivation_location	10	female	11. I enjoy watching science and nature shows on TV	4
1364	2025	post	School 7	high_deprivation_location	10	female	11. I enjoy watching science and nature shows on TV	4
1365	2025	pre	School 7	high_deprivation_location	10	female	12. I am good at understanding some science topics	2
1366	2025	post	School 7	high_deprivation_location	10	female	12. I am good at understanding some science topics	4
1367	2025	post	School 7	high_deprivation_location	10	female	12. I am good at understanding some science topics	4
1368	2025	pre	School 7	high_deprivation_location	10	female	12. I am good at understanding some science topics	4
1369	2025	pre	School 7	high_deprivation_location	10	female	13. I am good at explaining science	2
1370	2025	post	School 7	high_deprivation_location	10	female	13. I am good at explaining science	3
1371	2025	post	School 7	high_deprivation_location	10	female	13. I am good at explaining science	4
1372	2025	pre	School 7	high_deprivation_location	10	female	13. I am good at explaining science	4
1373	2025	post	School 7	high_deprivation_location	10	female	14. I am good at following instructions for scientific activities	4
1374	2025	post	School 7	high_deprivation_location	10	female	14. I am good at following instructions for scientific activities	4
1375	2025	pre	School 7	high_deprivation_location	10	female	14. I am good at following instructions for scientific activities	4
1376	2025	pre	School 7	high_deprivation_location	10	female	14. I am good at following instructions for scientific activities	5
1377	2025	post	School 7	high_deprivation_location	10	female	I am good at explaining how to do science activities to others	2
1378	2025	pre	School 7	high_deprivation_location	10	female	I am good at explaining how to do science activities to others	3
1379	2025	pre	School 7	high_deprivation_location	10	female	I am good at explaining how to do science activities to others	3
1380	2025	post	School 7	high_deprivation_location	10	female	I am good at explaining how to do science activities to others	4
1381	2025	post	School 7	high_deprivation_location	10	female	20. I understand better how scientists work	4
1382	2025	post	School 7	high_deprivation_location	10	female	20. I understand better how scientists work	4
1383	2025	post	School 7	high_deprivation_location	10	female	21. It was fun to participate in the scientific activities	5
1384	2025	post	School 7	high_deprivation_location	10	female	21. It was fun to participate in the scientific activities	5
1385	2025	post	School 7	high_deprivation_location	10	female	22. I would like to do these kind of activities more in class	5
1386	2025	post	School 7	high_deprivation_location	10	female	22. I would like to do these kind of activities more in class	5
1387	2025	post	School 7	high_deprivation_location	10	female	23. I will tell my family and friends about the activities	4
1388	2025	post	School 7	high_deprivation_location	10	female	23. I will tell my family and friends about the activities	5
1389	2025	post	School 7	high_deprivation_location	10	female	24. I am proud I helped scientists	3
1390	2025	post	School 7	high_deprivation_location	10	female	24. I am proud I helped scientists	4
1391	2025	pre	School 7	high_deprivation_location	10	male	7. I like to do science activities	2
1392	2025	post	School 7	high_deprivation_location	10	male	7. I like to do science activities	3
1393	2025	post	School 7	high_deprivation_location	10	male	8. I want to understand how nature works	4
1394	2025	pre	School 7	high_deprivation_location	10	male	8. I want to understand how nature works	4
1395	2025	post	School 7	high_deprivation_location	10	male	9. I enjoy reading about science and nature	4
1396	2025	pre	School 7	high_deprivation_location	10	male	9. I enjoy reading about science and nature	5
1397	2025	pre	School 7	high_deprivation_location	10	male	10. I enjoy talking about science and nature	2
1398	2025	post	School 7	high_deprivation_location	10	male	10. I enjoy talking about science and nature	3
1399	2025	post	School 7	high_deprivation_location	10	male	11. I enjoy watching science and nature shows on TV	2
1400	2025	pre	School 7	high_deprivation_location	10	male	11. I enjoy watching science and nature shows on TV	3
1401	2025	pre	School 7	high_deprivation_location	10	male	12. I am good at understanding some science topics	3
1402	2025	post	School 7	high_deprivation_location	10	male	12. I am good at understanding some science topics	4
1403	2025	pre	School 7	high_deprivation_location	10	male	13. I am good at explaining science	4
1404	2025	post	School 7	high_deprivation_location	10	male	13. I am good at explaining science	5
1405	2025	post	School 7	high_deprivation_location	10	male	14. I am good at following instructions for scientific activities	3
1406	2025	pre	School 7	high_deprivation_location	10	male	14. I am good at following instructions for scientific activities	5
1407	2025	pre	School 7	high_deprivation_location	10	male	I am good at explaining how to do science activities to others	3
1408	2025	post	School 7	high_deprivation_location	10	male	I am good at explaining how to do science activities to others	5
1409	2025	post	School 7	high_deprivation_location	10	male	20. I understand better how scientists work	3
1410	2025	post	School 7	high_deprivation_location	10	male	21. It was fun to participate in the scientific activities	4
1411	2025	post	School 7	high_deprivation_location	10	male	22. I would like to do these kind of activities more in class	4
1412	2025	post	School 7	high_deprivation_location	10	male	23. I will tell my family and friends about the activities	4
1413	2025	post	School 7	high_deprivation_location	10	male	24. I am proud I helped scientists	3
1414	2025	pre	School 7	high_deprivation_location	9	male	7. I like to do science activities	4
1415	2025	pre	School 7	high_deprivation_location	9	male	8. I want to understand how nature works	2
1416	2025	pre	School 7	high_deprivation_location	9	male	9. I enjoy reading about science and nature	3
1417	2025	pre	School 7	high_deprivation_location	9	male	10. I enjoy talking about science and nature	2
1418	2025	pre	School 7	high_deprivation_location	9	male	11. I enjoy watching science and nature shows on TV	1
1419	2025	pre	School 7	high_deprivation_location	9	male	12. I am good at understanding some science topics	4
1420	2025	pre	School 7	high_deprivation_location	9	male	13. I am good at explaining science	3
1421	2025	pre	School 7	high_deprivation_location	9	male	14. I am good at following instructions for scientific activities	2
1422	2025	pre	School 7	high_deprivation_location	9	male	I am good at explaining how to do science activities to others	1
1423	2025	post	School 7	high_deprivation_location	9	male	7. I like to do science activities	4
1424	2025	pre	School 7	high_deprivation_location	9	male	7. I like to do science activities	4
1425	2025	post	School 7	high_deprivation_location	9	male	8. I want to understand how nature works	2
1426	2025	pre	School 7	high_deprivation_location	9	male	8. I want to understand how nature works	2
1427	2025	pre	School 7	high_deprivation_location	9	male	9. I enjoy reading about science and nature	1
1428	2025	post	School 7	high_deprivation_location	9	male	9. I enjoy reading about science and nature	3
1429	2025	pre	School 7	high_deprivation_location	9	male	10. I enjoy talking about science and nature	1
1430	2025	post	School 7	high_deprivation_location	9	male	10. I enjoy talking about science and nature	2
1431	2025	pre	School 7	high_deprivation_location	9	male	11. I enjoy watching science and nature shows on TV	3
1432	2025	post	School 7	high_deprivation_location	9	male	11. I enjoy watching science and nature shows on TV	4
1433	2025	pre	School 7	high_deprivation_location	9	male	12. I am good at understanding some science topics	2
1434	2025	post	School 7	high_deprivation_location	9	male	12. I am good at understanding some science topics	3
1435	2025	post	School 7	high_deprivation_location	9	male	13. I am good at explaining science	1
1436	2025	pre	School 7	high_deprivation_location	9	male	13. I am good at explaining science	1
1437	2025	pre	School 7	high_deprivation_location	9	male	14. I am good at following instructions for scientific activities	2
1438	2025	post	School 7	high_deprivation_location	9	male	14. I am good at following instructions for scientific activities	3
1439	2025	post	School 7	high_deprivation_location	9	male	I am good at explaining how to do science activities to others	1
1440	2025	pre	School 7	high_deprivation_location	9	male	I am good at explaining how to do science activities to others	4
1441	2025	post	School 7	high_deprivation_location	9	male	20. I understand better how scientists work	4
1442	2025	post	School 7	high_deprivation_location	9	male	21. It was fun to participate in the scientific activities	5
1443	2025	post	School 7	high_deprivation_location	9	male	22. I would like to do these kind of activities more in class	3
1444	2025	post	School 7	high_deprivation_location	9	male	23. I will tell my family and friends about the activities	4
1445	2025	post	School 7	high_deprivation_location	9	male	24. I am proud I helped scientists	5
1446	2025	post	School 7	high_deprivation_location	10	male	7. I like to do science activities	4
1447	2025	post	School 7	high_deprivation_location	10	male	8. I want to understand how nature works	3
1448	2025	post	School 7	high_deprivation_location	10	male	9. I enjoy reading about science and nature	2
1449	2025	post	School 7	high_deprivation_location	10	male	10. I enjoy talking about science and nature	2
1450	2025	post	School 7	high_deprivation_location	10	male	11. I enjoy watching science and nature shows on TV	2
1451	2025	post	School 7	high_deprivation_location	10	male	12. I am good at understanding some science topics	4
1452	2025	post	School 7	high_deprivation_location	10	male	13. I am good at explaining science	3
1453	2025	post	School 7	high_deprivation_location	10	male	14. I am good at following instructions for scientific activities	4
1454	2025	post	School 7	high_deprivation_location	10	male	I am good at explaining how to do science activities to others	4
1455	2025	post	School 7	high_deprivation_location	10	male	20. I understand better how scientists work	5
1456	2025	post	School 7	high_deprivation_location	10	male	21. It was fun to participate in the scientific activities	4
1457	2025	post	School 7	high_deprivation_location	10	male	22. I would like to do these kind of activities more in class	4
1458	2025	post	School 7	high_deprivation_location	10	male	23. I will tell my family and friends about the activities	5
1459	2025	post	School 7	high_deprivation_location	10	male	24. I am proud I helped scientists	5
1460	2025	post	School 7	high_deprivation_location	10	male	7. I like to do science activities	5
1461	2025	post	School 7	high_deprivation_location	10	male	8. I want to understand how nature works	4
1462	2025	post	School 7	high_deprivation_location	10	male	9. I enjoy reading about science and nature	4
1463	2025	post	School 7	high_deprivation_location	10	male	10. I enjoy talking about science and nature	4
1464	2025	post	School 7	high_deprivation_location	10	male	11. I enjoy watching science and nature shows on TV	3
1465	2025	post	School 7	high_deprivation_location	10	male	12. I am good at understanding some science topics	4
1466	2025	post	School 7	high_deprivation_location	10	male	13. I am good at explaining science	3
1467	2025	post	School 7	high_deprivation_location	10	male	14. I am good at following instructions for scientific activities	5
1468	2025	post	School 7	high_deprivation_location	10	male	I am good at explaining how to do science activities to others	4
1469	2025	post	School 7	high_deprivation_location	10	male	20. I understand better how scientists work	4
1470	2025	post	School 7	high_deprivation_location	10	male	21. It was fun to participate in the scientific activities	5
1471	2025	post	School 7	high_deprivation_location	10	male	22. I would like to do these kind of activities more in class	5
1472	2025	post	School 7	high_deprivation_location	10	male	23. I will tell my family and friends about the activities	4
1473	2025	post	School 7	high_deprivation_location	10	male	24. I am proud I helped scientists	5
1474	2025	pre	School 7	high_deprivation_location	10	female	7. I like to do science activities	4
1475	2025	pre	School 7	high_deprivation_location	10	female	7. I like to do science activities	5
1476	2025	pre	School 7	high_deprivation_location	10	female	8. I want to understand how nature works	4
1477	2025	pre	School 7	high_deprivation_location	10	female	8. I want to understand how nature works	5
1478	2025	pre	School 7	high_deprivation_location	10	female	9. I enjoy reading about science and nature	4
1479	2025	pre	School 7	high_deprivation_location	10	female	9. I enjoy reading about science and nature	4
1480	2025	pre	School 7	high_deprivation_location	10	female	10. I enjoy talking about science and nature	4
1481	2025	pre	School 7	high_deprivation_location	10	female	10. I enjoy talking about science and nature	4
1482	2025	pre	School 7	high_deprivation_location	10	female	11. I enjoy watching science and nature shows on TV	2
1483	2025	pre	School 7	high_deprivation_location	10	female	11. I enjoy watching science and nature shows on TV	5
1484	2025	pre	School 7	high_deprivation_location	10	female	12. I am good at understanding some science topics	4
1485	2025	pre	School 7	high_deprivation_location	10	female	12. I am good at understanding some science topics	4
1486	2025	pre	School 7	high_deprivation_location	10	female	13. I am good at explaining science	2
1487	2025	pre	School 7	high_deprivation_location	10	female	13. I am good at explaining science	5
1488	2025	pre	School 7	high_deprivation_location	10	female	14. I am good at following instructions for scientific activities	4
1489	2025	pre	School 7	high_deprivation_location	10	female	14. I am good at following instructions for scientific activities	5
1490	2025	pre	School 7	high_deprivation_location	10	female	I am good at explaining how to do science activities to others	2
1491	2025	pre	School 7	high_deprivation_location	10	female	I am good at explaining how to do science activities to others	4
1492	2025	pre	School 7	high_deprivation_location	10	male	7. I like to do science activities	1
1493	2025	pre	School 7	high_deprivation_location	10	male	7. I like to do science activities	4
1494	2025	pre	School 7	high_deprivation_location	10	male	8. I want to understand how nature works	1
1495	2025	pre	School 7	high_deprivation_location	10	male	8. I want to understand how nature works	4
1496	2025	pre	School 7	high_deprivation_location	10	male	9. I enjoy reading about science and nature	1
1497	2025	pre	School 7	high_deprivation_location	10	male	9. I enjoy reading about science and nature	5
1498	2025	pre	School 7	high_deprivation_location	10	male	10. I enjoy talking about science and nature	1
1499	2025	pre	School 7	high_deprivation_location	10	male	10. I enjoy talking about science and nature	4
1500	2025	pre	School 7	high_deprivation_location	10	male	11. I enjoy watching science and nature shows on TV	1
1501	2025	pre	School 7	high_deprivation_location	10	male	11. I enjoy watching science and nature shows on TV	3
1502	2025	pre	School 7	high_deprivation_location	10	male	12. I am good at understanding some science topics	5
1503	2025	pre	School 7	high_deprivation_location	10	male	12. I am good at understanding some science topics	5
1504	2025	pre	School 7	high_deprivation_location	10	male	13. I am good at explaining science	3
1505	2025	pre	School 7	high_deprivation_location	10	male	13. I am good at explaining science	5
1506	2025	pre	School 7	high_deprivation_location	10	male	14. I am good at following instructions for scientific activities	4
1507	2025	pre	School 7	high_deprivation_location	10	male	14. I am good at following instructions for scientific activities	5
1508	2025	pre	School 7	high_deprivation_location	10	male	I am good at explaining how to do science activities to others	5
1509	2025	pre	School 7	high_deprivation_location	10	male	I am good at explaining how to do science activities to others	5
1510	2025	post	School 4	high_deprivation_location	NA	unspecified	7. I like to do science activities	1
1511	2025	post	School 4	high_deprivation_location	NA	unspecified	7. I like to do science activities	4
1512	2025	post	School 4	high_deprivation_location	NA	unspecified	7. I like to do science activities	4
1513	2025	pre	School 4	high_deprivation_location	NA	unspecified	7. I like to do science activities	4
1514	2025	pre	School 4	high_deprivation_location	NA	unspecified	7. I like to do science activities	4
1515	2025	post	School 4	high_deprivation_location	NA	unspecified	7. I like to do science activities	5
1516	2025	post	School 4	high_deprivation_location	NA	unspecified	7. I like to do science activities	5
1517	2025	post	School 4	high_deprivation_location	NA	unspecified	7. I like to do science activities	5
1518	2025	post	School 4	high_deprivation_location	NA	unspecified	8. I want to understand how nature works	1
1519	2025	post	School 4	high_deprivation_location	NA	unspecified	8. I want to understand how nature works	1
1520	2025	post	School 4	high_deprivation_location	NA	unspecified	8. I want to understand how nature works	3
1521	2025	post	School 4	high_deprivation_location	NA	unspecified	8. I want to understand how nature works	3
1522	2025	post	School 4	high_deprivation_location	NA	unspecified	8. I want to understand how nature works	5
1523	2025	post	School 4	high_deprivation_location	NA	unspecified	8. I want to understand how nature works	5
1524	2025	pre	School 4	high_deprivation_location	NA	unspecified	8. I want to understand how nature works	5
1525	2025	pre	School 4	high_deprivation_location	NA	unspecified	8. I want to understand how nature works	5
1526	2025	post	School 4	high_deprivation_location	NA	unspecified	9. I enjoy reading about science and nature	1
1527	2025	post	School 4	high_deprivation_location	NA	unspecified	9. I enjoy reading about science and nature	2
1528	2025	pre	School 4	high_deprivation_location	NA	unspecified	9. I enjoy reading about science and nature	2
1529	2025	pre	School 4	high_deprivation_location	NA	unspecified	9. I enjoy reading about science and nature	2
1530	2025	post	School 4	high_deprivation_location	NA	unspecified	9. I enjoy reading about science and nature	3
1531	2025	post	School 4	high_deprivation_location	NA	unspecified	9. I enjoy reading about science and nature	4
1532	2025	post	School 4	high_deprivation_location	NA	unspecified	9. I enjoy reading about science and nature	4
1533	2025	post	School 4	high_deprivation_location	NA	unspecified	9. I enjoy reading about science and nature	5
1534	2025	post	School 4	high_deprivation_location	NA	unspecified	10. I enjoy talking about science and nature	1
1535	2025	post	School 4	high_deprivation_location	NA	unspecified	10. I enjoy talking about science and nature	2
1536	2025	pre	School 4	high_deprivation_location	NA	unspecified	10. I enjoy talking about science and nature	2
1537	2025	pre	School 4	high_deprivation_location	NA	unspecified	10. I enjoy talking about science and nature	2
1538	2025	post	School 4	high_deprivation_location	NA	unspecified	10. I enjoy talking about science and nature	3
1539	2025	post	School 4	high_deprivation_location	NA	unspecified	10. I enjoy talking about science and nature	4
1540	2025	post	School 4	high_deprivation_location	NA	unspecified	10. I enjoy talking about science and nature	5
1541	2025	post	School 4	high_deprivation_location	NA	unspecified	10. I enjoy talking about science and nature	5
1542	2025	post	School 4	high_deprivation_location	NA	unspecified	11. I enjoy watching science and nature shows on TV	1
1543	2025	post	School 4	high_deprivation_location	NA	unspecified	11. I enjoy watching science and nature shows on TV	3
1544	2025	post	School 4	high_deprivation_location	NA	unspecified	11. I enjoy watching science and nature shows on TV	3
1545	2025	pre	School 4	high_deprivation_location	NA	unspecified	11. I enjoy watching science and nature shows on TV	3
1546	2025	pre	School 4	high_deprivation_location	NA	unspecified	11. I enjoy watching science and nature shows on TV	3
1547	2025	post	School 4	high_deprivation_location	NA	unspecified	11. I enjoy watching science and nature shows on TV	4
1548	2025	post	School 4	high_deprivation_location	NA	unspecified	11. I enjoy watching science and nature shows on TV	4
1549	2025	post	School 4	high_deprivation_location	NA	unspecified	11. I enjoy watching science and nature shows on TV	5
1550	2025	pre	School 4	high_deprivation_location	NA	unspecified	12. I am good at understanding some science topics	1
1551	2025	pre	School 4	high_deprivation_location	NA	unspecified	12. I am good at understanding some science topics	1
1552	2025	post	School 4	high_deprivation_location	NA	unspecified	12. I am good at understanding some science topics	2
1553	2025	post	School 4	high_deprivation_location	NA	unspecified	12. I am good at understanding some science topics	3
1554	2025	post	School 4	high_deprivation_location	NA	unspecified	12. I am good at understanding some science topics	4
1555	2025	post	School 4	high_deprivation_location	NA	unspecified	12. I am good at understanding some science topics	4
1556	2025	post	School 4	high_deprivation_location	NA	unspecified	12. I am good at understanding some science topics	5
1557	2025	post	School 4	high_deprivation_location	NA	unspecified	12. I am good at understanding some science topics	5
1558	2025	post	School 4	high_deprivation_location	NA	unspecified	13. I am good at explaining science	1
1559	2025	pre	School 4	high_deprivation_location	NA	unspecified	13. I am good at explaining science	1
1560	2025	pre	School 4	high_deprivation_location	NA	unspecified	13. I am good at explaining science	1
1561	2025	post	School 4	high_deprivation_location	NA	unspecified	13. I am good at explaining science	2
1562	2025	post	School 4	high_deprivation_location	NA	unspecified	13. I am good at explaining science	3
1563	2025	post	School 4	high_deprivation_location	NA	unspecified	13. I am good at explaining science	3
1564	2025	post	School 4	high_deprivation_location	NA	unspecified	13. I am good at explaining science	3
1565	2025	post	School 4	high_deprivation_location	NA	unspecified	13. I am good at explaining science	5
1566	2025	pre	School 4	high_deprivation_location	NA	unspecified	14. I am good at following instructions for scientific activities	1
1567	2025	pre	School 4	high_deprivation_location	NA	unspecified	14. I am good at following instructions for scientific activities	1
1568	2025	post	School 4	high_deprivation_location	NA	unspecified	14. I am good at following instructions for scientific activities	3
1569	2025	post	School 4	high_deprivation_location	NA	unspecified	14. I am good at following instructions for scientific activities	4
1570	2025	post	School 4	high_deprivation_location	NA	unspecified	14. I am good at following instructions for scientific activities	4
1571	2025	post	School 4	high_deprivation_location	NA	unspecified	14. I am good at following instructions for scientific activities	5
1572	2025	post	School 4	high_deprivation_location	NA	unspecified	14. I am good at following instructions for scientific activities	5
1573	2025	post	School 4	high_deprivation_location	NA	unspecified	14. I am good at following instructions for scientific activities	5
1574	2025	pre	School 4	high_deprivation_location	NA	unspecified	I am good at explaining how to do science activities to others	1
1575	2025	pre	School 4	high_deprivation_location	NA	unspecified	I am good at explaining how to do science activities to others	1
1576	2025	post	School 4	high_deprivation_location	NA	unspecified	I am good at explaining how to do science activities to others	2
1577	2025	post	School 4	high_deprivation_location	NA	unspecified	I am good at explaining how to do science activities to others	2
1578	2025	post	School 4	high_deprivation_location	NA	unspecified	I am good at explaining how to do science activities to others	3
1579	2025	post	School 4	high_deprivation_location	NA	unspecified	I am good at explaining how to do science activities to others	4
1580	2025	post	School 4	high_deprivation_location	NA	unspecified	I am good at explaining how to do science activities to others	5
1581	2025	post	School 4	high_deprivation_location	NA	unspecified	I am good at explaining how to do science activities to others	5
1582	2025	post	School 4	high_deprivation_location	NA	unspecified	20. I understand better how scientists work	NA
1583	2025	post	School 4	high_deprivation_location	NA	unspecified	20. I understand better how scientists work	NA
1584	2025	post	School 4	high_deprivation_location	NA	unspecified	20. I understand better how scientists work	3
1585	2025	post	School 4	high_deprivation_location	NA	unspecified	20. I understand better how scientists work	4
1586	2025	post	School 4	high_deprivation_location	NA	unspecified	20. I understand better how scientists work	4
1587	2025	post	School 4	high_deprivation_location	NA	unspecified	20. I understand better how scientists work	5
1588	2025	post	School 4	high_deprivation_location	NA	unspecified	21. It was fun to participate in the scientific activities	NA
1589	2025	post	School 4	high_deprivation_location	NA	unspecified	21. It was fun to participate in the scientific activities	NA
1590	2025	post	School 4	high_deprivation_location	NA	unspecified	21. It was fun to participate in the scientific activities	NA
1591	2025	post	School 4	high_deprivation_location	NA	unspecified	21. It was fun to participate in the scientific activities	4
1592	2025	post	School 4	high_deprivation_location	NA	unspecified	21. It was fun to participate in the scientific activities	5
1593	2025	post	School 4	high_deprivation_location	NA	unspecified	21. It was fun to participate in the scientific activities	5
1594	2025	post	School 4	high_deprivation_location	NA	unspecified	22. I would like to do these kind of activities more in class	NA
1595	2025	post	School 4	high_deprivation_location	NA	unspecified	22. I would like to do these kind of activities more in class	NA
1596	2025	post	School 4	high_deprivation_location	NA	unspecified	22. I would like to do these kind of activities more in class	NA
1597	2025	post	School 4	high_deprivation_location	NA	unspecified	22. I would like to do these kind of activities more in class	4
1598	2025	post	School 4	high_deprivation_location	NA	unspecified	22. I would like to do these kind of activities more in class	5
1599	2025	post	School 4	high_deprivation_location	NA	unspecified	22. I would like to do these kind of activities more in class	5
1600	2025	post	School 4	high_deprivation_location	NA	unspecified	23. I will tell my family and friends about the activities	NA
1601	2025	post	School 4	high_deprivation_location	NA	unspecified	23. I will tell my family and friends about the activities	NA
1602	2025	post	School 4	high_deprivation_location	NA	unspecified	23. I will tell my family and friends about the activities	NA
1603	2025	post	School 4	high_deprivation_location	NA	unspecified	23. I will tell my family and friends about the activities	4
1604	2025	post	School 4	high_deprivation_location	NA	unspecified	23. I will tell my family and friends about the activities	4
1605	2025	post	School 4	high_deprivation_location	NA	unspecified	23. I will tell my family and friends about the activities	5
1606	2025	post	School 4	high_deprivation_location	NA	unspecified	24. I am proud I helped scientists	NA
1607	2025	post	School 4	high_deprivation_location	NA	unspecified	24. I am proud I helped scientists	NA
1608	2025	post	School 4	high_deprivation_location	NA	unspecified	24. I am proud I helped scientists	NA
1609	2025	post	School 4	high_deprivation_location	NA	unspecified	24. I am proud I helped scientists	4
1610	2025	post	School 4	high_deprivation_location	NA	unspecified	24. I am proud I helped scientists	5
1611	2025	post	School 4	high_deprivation_location	NA	unspecified	24. I am proud I helped scientists	5
1612	2025	pre	School 4	high_deprivation_location	9	female	7. I like to do science activities	5
1613	2025	pre	School 4	high_deprivation_location	9	female	8. I want to understand how nature works	5
1614	2025	pre	School 4	high_deprivation_location	9	female	9. I enjoy reading about science and nature	5
1615	2025	pre	School 4	high_deprivation_location	9	female	10. I enjoy talking about science and nature	4
1616	2025	pre	School 4	high_deprivation_location	9	female	11. I enjoy watching science and nature shows on TV	3
1617	2025	pre	School 4	high_deprivation_location	9	female	12. I am good at understanding some science topics	5
1618	2025	pre	School 4	high_deprivation_location	9	female	13. I am good at explaining science	5
1619	2025	pre	School 4	high_deprivation_location	9	female	14. I am good at following instructions for scientific activities	5
1620	2025	pre	School 4	high_deprivation_location	9	female	I am good at explaining how to do science activities to others	5
1621	2025	post	School 4	high_deprivation_location	9	male	7. I like to do science activities	5
1622	2025	post	School 4	high_deprivation_location	9	male	8. I want to understand how nature works	1
1623	2025	post	School 4	high_deprivation_location	9	male	9. I enjoy reading about science and nature	3
1624	2025	post	School 4	high_deprivation_location	9	male	10. I enjoy talking about science and nature	1
1625	2025	post	School 4	high_deprivation_location	9	male	11. I enjoy watching science and nature shows on TV	5
1626	2025	post	School 4	high_deprivation_location	9	male	12. I am good at understanding some science topics	5
1627	2025	post	School 4	high_deprivation_location	9	male	13. I am good at explaining science	3
1628	2025	post	School 4	high_deprivation_location	9	male	14. I am good at following instructions for scientific activities	5
1629	2025	post	School 4	high_deprivation_location	9	male	I am good at explaining how to do science activities to others	3
1630	2025	post	School 4	high_deprivation_location	9	male	20. I understand better how scientists work	4
1631	2025	post	School 4	high_deprivation_location	9	male	21. It was fun to participate in the scientific activities	5
1632	2025	post	School 4	high_deprivation_location	9	male	22. I would like to do these kind of activities more in class	5
1633	2025	post	School 4	high_deprivation_location	9	male	23. I will tell my family and friends about the activities	4
1634	2025	post	School 4	high_deprivation_location	9	male	24. I am proud I helped scientists	5
1635	2025	pre	School 4	high_deprivation_location	10	male	7. I like to do science activities	4
1636	2025	pre	School 4	high_deprivation_location	10	male	8. I want to understand how nature works	2
1637	2025	pre	School 4	high_deprivation_location	10	male	9. I enjoy reading about science and nature	3
1638	2025	pre	School 4	high_deprivation_location	10	male	10. I enjoy talking about science and nature	1
1639	2025	pre	School 4	high_deprivation_location	10	male	11. I enjoy watching science and nature shows on TV	4
1640	2025	pre	School 4	high_deprivation_location	10	male	12. I am good at understanding some science topics	3
1641	2025	pre	School 4	high_deprivation_location	10	male	13. I am good at explaining science	1
1642	2025	pre	School 4	high_deprivation_location	10	male	14. I am good at following instructions for scientific activities	4
1643	2025	pre	School 4	high_deprivation_location	10	male	I am good at explaining how to do science activities to others	1
1644	2025	post	School 4	high_deprivation_location	10	male	7. I like to do science activities	4
1645	2025	post	School 4	high_deprivation_location	10	male	8. I want to understand how nature works	3
1646	2025	post	School 4	high_deprivation_location	10	male	9. I enjoy reading about science and nature	2
1647	2025	post	School 4	high_deprivation_location	10	male	10. I enjoy talking about science and nature	4
1648	2025	post	School 4	high_deprivation_location	10	male	11. I enjoy watching science and nature shows on TV	4
1649	2025	post	School 4	high_deprivation_location	10	male	12. I am good at understanding some science topics	3
1650	2025	post	School 4	high_deprivation_location	10	male	13. I am good at explaining science	4
1651	2025	post	School 4	high_deprivation_location	10	male	14. I am good at following instructions for scientific activities	3
1652	2025	post	School 4	high_deprivation_location	10	male	I am good at explaining how to do science activities to others	NA
1653	2025	post	School 4	high_deprivation_location	10	male	20. I understand better how scientists work	4
1654	2025	post	School 4	high_deprivation_location	10	male	21. It was fun to participate in the scientific activities	4
1655	2025	post	School 4	high_deprivation_location	10	male	22. I would like to do these kind of activities more in class	3
1656	2025	post	School 4	high_deprivation_location	10	male	23. I will tell my family and friends about the activities	4
1657	2025	post	School 4	high_deprivation_location	10	male	24. I am proud I helped scientists	5
1658	2025	pre	School 4	high_deprivation_location	10	female	7. I like to do science activities	4
1659	2025	pre	School 4	high_deprivation_location	10	female	8. I want to understand how nature works	5
1660	2025	pre	School 4	high_deprivation_location	10	female	9. I enjoy reading about science and nature	2
1661	2025	pre	School 4	high_deprivation_location	10	female	10. I enjoy talking about science and nature	NA
1662	2025	pre	School 4	high_deprivation_location	10	female	11. I enjoy watching science and nature shows on TV	5
1663	2025	pre	School 4	high_deprivation_location	10	female	12. I am good at understanding some science topics	NA
1664	2025	pre	School 4	high_deprivation_location	10	female	13. I am good at explaining science	2
1665	2025	pre	School 4	high_deprivation_location	10	female	14. I am good at following instructions for scientific activities	5
1666	2025	pre	School 4	high_deprivation_location	10	female	I am good at explaining how to do science activities to others	1
1667	2025	pre	School 4	high_deprivation_location	NA	unspecified	7. I like to do science activities	4
1668	2025	pre	School 4	high_deprivation_location	NA	unspecified	7. I like to do science activities	4
1669	2025	post	School 4	high_deprivation_location	NA	unspecified	7. I like to do science activities	5
1670	2025	post	School 4	high_deprivation_location	NA	unspecified	7. I like to do science activities	5
1671	2025	post	School 4	high_deprivation_location	NA	unspecified	7. I like to do science activities	5
1672	2025	pre	School 4	high_deprivation_location	NA	unspecified	7. I like to do science activities	5
1673	2025	post	School 4	high_deprivation_location	NA	unspecified	8. I want to understand how nature works	3
1674	2025	post	School 4	high_deprivation_location	NA	unspecified	8. I want to understand how nature works	4
1675	2025	post	School 4	high_deprivation_location	NA	unspecified	8. I want to understand how nature works	5
1676	2025	pre	School 4	high_deprivation_location	NA	unspecified	8. I want to understand how nature works	5
1677	2025	pre	School 4	high_deprivation_location	NA	unspecified	8. I want to understand how nature works	5
1678	2025	pre	School 4	high_deprivation_location	NA	unspecified	8. I want to understand how nature works	5
1679	2025	post	School 4	high_deprivation_location	NA	unspecified	9. I enjoy reading about science and nature	3
1680	2025	post	School 4	high_deprivation_location	NA	unspecified	9. I enjoy reading about science and nature	3
1681	2025	post	School 4	high_deprivation_location	NA	unspecified	9. I enjoy reading about science and nature	4
1682	2025	pre	School 4	high_deprivation_location	NA	unspecified	9. I enjoy reading about science and nature	4
1683	2025	pre	School 4	high_deprivation_location	NA	unspecified	9. I enjoy reading about science and nature	5
1684	2025	pre	School 4	high_deprivation_location	NA	unspecified	9. I enjoy reading about science and nature	5
1685	2025	post	School 4	high_deprivation_location	NA	unspecified	10. I enjoy talking about science and nature	4
1686	2025	post	School 4	high_deprivation_location	NA	unspecified	10. I enjoy talking about science and nature	5
1687	2025	post	School 4	high_deprivation_location	NA	unspecified	10. I enjoy talking about science and nature	5
1688	2025	pre	School 4	high_deprivation_location	NA	unspecified	10. I enjoy talking about science and nature	5
1689	2025	pre	School 4	high_deprivation_location	NA	unspecified	10. I enjoy talking about science and nature	5
1690	2025	pre	School 4	high_deprivation_location	NA	unspecified	10. I enjoy talking about science and nature	5
1691	2025	pre	School 4	high_deprivation_location	NA	unspecified	11. I enjoy watching science and nature shows on TV	3
1692	2025	post	School 4	high_deprivation_location	NA	unspecified	11. I enjoy watching science and nature shows on TV	5
1693	2025	post	School 4	high_deprivation_location	NA	unspecified	11. I enjoy watching science and nature shows on TV	5
1694	2025	post	School 4	high_deprivation_location	NA	unspecified	11. I enjoy watching science and nature shows on TV	5
1695	2025	pre	School 4	high_deprivation_location	NA	unspecified	11. I enjoy watching science and nature shows on TV	5
1696	2025	pre	School 4	high_deprivation_location	NA	unspecified	11. I enjoy watching science and nature shows on TV	5
1697	2025	pre	School 4	high_deprivation_location	NA	unspecified	12. I am good at understanding some science topics	2
1698	2025	post	School 4	high_deprivation_location	NA	unspecified	12. I am good at understanding some science topics	3
1699	2025	post	School 4	high_deprivation_location	NA	unspecified	12. I am good at understanding some science topics	4
1700	2025	post	School 4	high_deprivation_location	NA	unspecified	12. I am good at understanding some science topics	4
1701	2025	pre	School 4	high_deprivation_location	NA	unspecified	12. I am good at understanding some science topics	4
1702	2025	pre	School 4	high_deprivation_location	NA	unspecified	12. I am good at understanding some science topics	4
1703	2025	pre	School 4	high_deprivation_location	NA	unspecified	13. I am good at explaining science	NA
1704	2025	post	School 4	high_deprivation_location	NA	unspecified	13. I am good at explaining science	3
1705	2025	post	School 4	high_deprivation_location	NA	unspecified	13. I am good at explaining science	3
1706	2025	pre	School 4	high_deprivation_location	NA	unspecified	13. I am good at explaining science	3
1707	2025	post	School 4	high_deprivation_location	NA	unspecified	13. I am good at explaining science	4
1708	2025	pre	School 4	high_deprivation_location	NA	unspecified	13. I am good at explaining science	4
1709	2025	pre	School 4	high_deprivation_location	NA	unspecified	14. I am good at following instructions for scientific activities	2
1710	2025	pre	School 4	high_deprivation_location	NA	unspecified	14. I am good at following instructions for scientific activities	3
1711	2025	post	School 4	high_deprivation_location	NA	unspecified	14. I am good at following instructions for scientific activities	4
1712	2025	post	School 4	high_deprivation_location	NA	unspecified	14. I am good at following instructions for scientific activities	4
1713	2025	post	School 4	high_deprivation_location	NA	unspecified	14. I am good at following instructions for scientific activities	5
1714	2025	pre	School 4	high_deprivation_location	NA	unspecified	14. I am good at following instructions for scientific activities	5
1715	2025	post	School 4	high_deprivation_location	NA	unspecified	I am good at explaining how to do science activities to others	2
1716	2025	pre	School 4	high_deprivation_location	NA	unspecified	I am good at explaining how to do science activities to others	2
1717	2025	post	School 4	high_deprivation_location	NA	unspecified	I am good at explaining how to do science activities to others	3
1718	2025	pre	School 4	high_deprivation_location	NA	unspecified	I am good at explaining how to do science activities to others	3
1719	2025	post	School 4	high_deprivation_location	NA	unspecified	I am good at explaining how to do science activities to others	4
1720	2025	pre	School 4	high_deprivation_location	NA	unspecified	I am good at explaining how to do science activities to others	5
1721	2025	post	School 4	high_deprivation_location	NA	unspecified	20. I understand better how scientists work	NA
1722	2025	post	School 4	high_deprivation_location	NA	unspecified	20. I understand better how scientists work	5
1723	2025	post	School 4	high_deprivation_location	NA	unspecified	20. I understand better how scientists work	5
1724	2025	post	School 4	high_deprivation_location	NA	unspecified	21. It was fun to participate in the scientific activities	NA
1725	2025	post	School 4	high_deprivation_location	NA	unspecified	21. It was fun to participate in the scientific activities	5
1726	2025	post	School 4	high_deprivation_location	NA	unspecified	21. It was fun to participate in the scientific activities	5
1727	2025	post	School 4	high_deprivation_location	NA	unspecified	22. I would like to do these kind of activities more in class	NA
1728	2025	post	School 4	high_deprivation_location	NA	unspecified	22. I would like to do these kind of activities more in class	5
1729	2025	post	School 4	high_deprivation_location	NA	unspecified	22. I would like to do these kind of activities more in class	5
1730	2025	post	School 4	high_deprivation_location	NA	unspecified	23. I will tell my family and friends about the activities	NA
1731	2025	post	School 4	high_deprivation_location	NA	unspecified	23. I will tell my family and friends about the activities	5
1732	2025	post	School 4	high_deprivation_location	NA	unspecified	23. I will tell my family and friends about the activities	5
1733	2025	post	School 4	high_deprivation_location	NA	unspecified	24. I am proud I helped scientists	NA
1734	2025	post	School 4	high_deprivation_location	NA	unspecified	24. I am proud I helped scientists	5
1735	2025	post	School 4	high_deprivation_location	NA	unspecified	24. I am proud I helped scientists	5
1736	2025	pre	School 4	high_deprivation_location	9	male	7. I like to do science activities	2
1737	2025	pre	School 4	high_deprivation_location	9	male	7. I like to do science activities	5
1738	2025	pre	School 4	high_deprivation_location	9	male	8. I want to understand how nature works	2
1739	2025	pre	School 4	high_deprivation_location	9	male	8. I want to understand how nature works	4
1740	2025	pre	School 4	high_deprivation_location	9	male	9. I enjoy reading about science and nature	2
1741	2025	pre	School 4	high_deprivation_location	9	male	9. I enjoy reading about science and nature	4
1742	2025	pre	School 4	high_deprivation_location	9	male	10. I enjoy talking about science and nature	1
1743	2025	pre	School 4	high_deprivation_location	9	male	10. I enjoy talking about science and nature	5
1744	2025	pre	School 4	high_deprivation_location	9	male	11. I enjoy watching science and nature shows on TV	5
1745	2025	pre	School 4	high_deprivation_location	9	male	11. I enjoy watching science and nature shows on TV	5
1746	2025	pre	School 4	high_deprivation_location	9	male	12. I am good at understanding some science topics	2
1747	2025	pre	School 4	high_deprivation_location	9	male	12. I am good at understanding some science topics	5
1748	2025	pre	School 4	high_deprivation_location	9	male	13. I am good at explaining science	1
1749	2025	pre	School 4	high_deprivation_location	9	male	13. I am good at explaining science	4
1750	2025	pre	School 4	high_deprivation_location	9	male	14. I am good at following instructions for scientific activities	3
1751	2025	pre	School 4	high_deprivation_location	9	male	14. I am good at following instructions for scientific activities	4
1752	2025	pre	School 4	high_deprivation_location	9	male	I am good at explaining how to do science activities to others	1
1753	2025	pre	School 4	high_deprivation_location	9	male	I am good at explaining how to do science activities to others	4
1754	2025	post	School 4	high_deprivation_location	9	male	7. I like to do science activities	2
1755	2025	post	School 4	high_deprivation_location	9	male	8. I want to understand how nature works	2
1756	2025	post	School 4	high_deprivation_location	9	male	9. I enjoy reading about science and nature	2
1757	2025	post	School 4	high_deprivation_location	9	male	10. I enjoy talking about science and nature	2
1758	2025	post	School 4	high_deprivation_location	9	male	11. I enjoy watching science and nature shows on TV	2
1759	2025	post	School 4	high_deprivation_location	9	male	12. I am good at understanding some science topics	2
1760	2025	post	School 4	high_deprivation_location	9	male	13. I am good at explaining science	2
1761	2025	post	School 4	high_deprivation_location	9	male	14. I am good at following instructions for scientific activities	2
1762	2025	post	School 4	high_deprivation_location	9	male	I am good at explaining how to do science activities to others	2
1763	2025	post	School 4	high_deprivation_location	9	male	20. I understand better how scientists work	2
1764	2025	post	School 4	high_deprivation_location	9	male	21. It was fun to participate in the scientific activities	2
1765	2025	post	School 4	high_deprivation_location	9	male	22. I would like to do these kind of activities more in class	2
1766	2025	post	School 4	high_deprivation_location	9	male	23. I will tell my family and friends about the activities	2
1767	2025	post	School 4	high_deprivation_location	9	male	24. I am proud I helped scientists	2
1768	2025	post	School 4	high_deprivation_location	9	female	7. I like to do science activities	4
1769	2025	post	School 4	high_deprivation_location	9	female	7. I like to do science activities	4
1770	2025	pre	School 4	high_deprivation_location	9	female	7. I like to do science activities	4
1771	2025	pre	School 4	high_deprivation_location	9	female	7. I like to do science activities	4
1772	2025	post	School 4	high_deprivation_location	9	female	7. I like to do science activities	5
1773	2025	post	School 4	high_deprivation_location	9	female	8. I want to understand how nature works	4
1774	2025	post	School 4	high_deprivation_location	9	female	8. I want to understand how nature works	5
1775	2025	post	School 4	high_deprivation_location	9	female	8. I want to understand how nature works	5
1776	2025	pre	School 4	high_deprivation_location	9	female	8. I want to understand how nature works	5
1777	2025	pre	School 4	high_deprivation_location	9	female	8. I want to understand how nature works	5
1778	2025	post	School 4	high_deprivation_location	9	female	9. I enjoy reading about science and nature	2
1779	2025	pre	School 4	high_deprivation_location	9	female	9. I enjoy reading about science and nature	3
1780	2025	post	School 4	high_deprivation_location	9	female	9. I enjoy reading about science and nature	4
1781	2025	pre	School 4	high_deprivation_location	9	female	9. I enjoy reading about science and nature	4
1782	2025	post	School 4	high_deprivation_location	9	female	9. I enjoy reading about science and nature	5
1783	2025	post	School 4	high_deprivation_location	9	female	10. I enjoy talking about science and nature	3
1784	2025	post	School 4	high_deprivation_location	9	female	10. I enjoy talking about science and nature	4
1785	2025	post	School 4	high_deprivation_location	9	female	10. I enjoy talking about science and nature	4
1786	2025	pre	School 4	high_deprivation_location	9	female	10. I enjoy talking about science and nature	4
1787	2025	pre	School 4	high_deprivation_location	9	female	10. I enjoy talking about science and nature	5
1788	2025	pre	School 4	high_deprivation_location	9	female	11. I enjoy watching science and nature shows on TV	3
1789	2025	post	School 4	high_deprivation_location	9	female	11. I enjoy watching science and nature shows on TV	4
1790	2025	post	School 4	high_deprivation_location	9	female	11. I enjoy watching science and nature shows on TV	5
1791	2025	post	School 4	high_deprivation_location	9	female	11. I enjoy watching science and nature shows on TV	5
1792	2025	pre	School 4	high_deprivation_location	9	female	11. I enjoy watching science and nature shows on TV	5
1793	2025	pre	School 4	high_deprivation_location	9	female	12. I am good at understanding some science topics	NA
1794	2025	post	School 4	high_deprivation_location	9	female	12. I am good at understanding some science topics	3
1795	2025	post	School 4	high_deprivation_location	9	female	12. I am good at understanding some science topics	3
1796	2025	pre	School 4	high_deprivation_location	9	female	12. I am good at understanding some science topics	3
1797	2025	post	School 4	high_deprivation_location	9	female	12. I am good at understanding some science topics	4
1798	2025	pre	School 4	high_deprivation_location	9	female	13. I am good at explaining science	1
1799	2025	post	School 4	high_deprivation_location	9	female	13. I am good at explaining science	2
1800	2025	pre	School 4	high_deprivation_location	9	female	13. I am good at explaining science	2
1801	2025	post	School 4	high_deprivation_location	9	female	13. I am good at explaining science	3
1802	2025	post	School 4	high_deprivation_location	9	female	13. I am good at explaining science	5
1803	2025	post	School 4	high_deprivation_location	9	female	14. I am good at following instructions for scientific activities	4
1804	2025	post	School 4	high_deprivation_location	9	female	14. I am good at following instructions for scientific activities	4
1805	2025	pre	School 4	high_deprivation_location	9	female	14. I am good at following instructions for scientific activities	4
1806	2025	pre	School 4	high_deprivation_location	9	female	14. I am good at following instructions for scientific activities	4
1807	2025	post	School 4	high_deprivation_location	9	female	14. I am good at following instructions for scientific activities	5
1808	2025	post	School 4	high_deprivation_location	9	female	I am good at explaining how to do science activities to others	NA
1809	2025	post	School 4	high_deprivation_location	9	female	I am good at explaining how to do science activities to others	2
1810	2025	pre	School 4	high_deprivation_location	9	female	I am good at explaining how to do science activities to others	3
1811	2025	pre	School 4	high_deprivation_location	9	female	I am good at explaining how to do science activities to others	3
1812	2025	post	School 4	high_deprivation_location	9	female	I am good at explaining how to do science activities to others	5
1813	2025	post	School 4	high_deprivation_location	9	female	20. I understand better how scientists work	4
1814	2025	post	School 4	high_deprivation_location	9	female	20. I understand better how scientists work	5
1815	2025	post	School 4	high_deprivation_location	9	female	20. I understand better how scientists work	5
1816	2025	post	School 4	high_deprivation_location	9	female	21. It was fun to participate in the scientific activities	4
1817	2025	post	School 4	high_deprivation_location	9	female	21. It was fun to participate in the scientific activities	5
1818	2025	post	School 4	high_deprivation_location	9	female	21. It was fun to participate in the scientific activities	5
1819	2025	post	School 4	high_deprivation_location	9	female	22. I would like to do these kind of activities more in class	4
1820	2025	post	School 4	high_deprivation_location	9	female	22. I would like to do these kind of activities more in class	5
1821	2025	post	School 4	high_deprivation_location	9	female	22. I would like to do these kind of activities more in class	5
1822	2025	post	School 4	high_deprivation_location	9	female	23. I will tell my family and friends about the activities	4
1823	2025	post	School 4	high_deprivation_location	9	female	23. I will tell my family and friends about the activities	5
1824	2025	post	School 4	high_deprivation_location	9	female	23. I will tell my family and friends about the activities	5
1825	2025	post	School 4	high_deprivation_location	9	female	24. I am proud I helped scientists	4
1826	2025	post	School 4	high_deprivation_location	9	female	24. I am proud I helped scientists	5
1827	2025	post	School 4	high_deprivation_location	9	female	24. I am proud I helped scientists	5
1828	2025	pre	School 4	high_deprivation_location	9	male	7. I like to do science activities	3
1829	2025	pre	School 4	high_deprivation_location	9	male	7. I like to do science activities	3
1830	2025	post	School 4	high_deprivation_location	9	male	7. I like to do science activities	4
1831	2025	pre	School 4	high_deprivation_location	9	male	7. I like to do science activities	4
1832	2025	pre	School 4	high_deprivation_location	9	male	7. I like to do science activities	4
1833	2025	post	School 4	high_deprivation_location	9	male	7. I like to do science activities	5
1834	2025	post	School 4	high_deprivation_location	9	male	7. I like to do science activities	5
1835	2025	post	School 4	high_deprivation_location	9	male	7. I like to do science activities	5
1836	2025	post	School 4	high_deprivation_location	9	male	7. I like to do science activities	5
1837	2025	pre	School 4	high_deprivation_location	9	male	7. I like to do science activities	5
1838	2025	pre	School 4	high_deprivation_location	9	male	7. I like to do science activities	5
1839	2025	pre	School 4	high_deprivation_location	9	male	7. I like to do science activities	5
1840	2025	pre	School 4	high_deprivation_location	9	male	7. I like to do science activities	5
1841	2025	post	School 4	high_deprivation_location	9	male	8. I want to understand how nature works	NA
1842	2025	pre	School 4	high_deprivation_location	9	male	8. I want to understand how nature works	1
1843	2025	post	School 4	high_deprivation_location	9	male	8. I want to understand how nature works	2
1844	2025	pre	School 4	high_deprivation_location	9	male	8. I want to understand how nature works	2
1845	2025	pre	School 4	high_deprivation_location	9	male	8. I want to understand how nature works	3
1846	2025	pre	School 4	high_deprivation_location	9	male	8. I want to understand how nature works	3
1847	2025	post	School 4	high_deprivation_location	9	male	8. I want to understand how nature works	4
1848	2025	post	School 4	high_deprivation_location	9	male	8. I want to understand how nature works	4
1849	2025	pre	School 4	high_deprivation_location	9	male	8. I want to understand how nature works	4
1850	2025	post	School 4	high_deprivation_location	9	male	8. I want to understand how nature works	5
1851	2025	pre	School 4	high_deprivation_location	9	male	8. I want to understand how nature works	5
1852	2025	pre	School 4	high_deprivation_location	9	male	8. I want to understand how nature works	5
1853	2025	pre	School 4	high_deprivation_location	9	male	8. I want to understand how nature works	5
1854	2025	post	School 4	high_deprivation_location	9	male	9. I enjoy reading about science and nature	1
1855	2025	pre	School 4	high_deprivation_location	9	male	9. I enjoy reading about science and nature	2
1856	2025	pre	School 4	high_deprivation_location	9	male	9. I enjoy reading about science and nature	2
1857	2025	post	School 4	high_deprivation_location	9	male	9. I enjoy reading about science and nature	3
1858	2025	post	School 4	high_deprivation_location	9	male	9. I enjoy reading about science and nature	3
1859	2025	pre	School 4	high_deprivation_location	9	male	9. I enjoy reading about science and nature	3
1860	2025	pre	School 4	high_deprivation_location	9	male	9. I enjoy reading about science and nature	3
1861	2025	pre	School 4	high_deprivation_location	9	male	9. I enjoy reading about science and nature	3
1862	2025	post	School 4	high_deprivation_location	9	male	9. I enjoy reading about science and nature	4
1863	2025	pre	School 4	high_deprivation_location	9	male	9. I enjoy reading about science and nature	4
1864	2025	pre	School 4	high_deprivation_location	9	male	9. I enjoy reading about science and nature	4
1865	2025	post	School 4	high_deprivation_location	9	male	9. I enjoy reading about science and nature	5
1866	2025	pre	School 4	high_deprivation_location	9	male	9. I enjoy reading about science and nature	5
1867	2025	pre	School 4	high_deprivation_location	9	male	10. I enjoy talking about science and nature	NA
1868	2025	post	School 4	high_deprivation_location	9	male	10. I enjoy talking about science and nature	1
1869	2025	pre	School 4	high_deprivation_location	9	male	10. I enjoy talking about science and nature	1
1870	2025	pre	School 4	high_deprivation_location	9	male	10. I enjoy talking about science and nature	1
1871	2025	pre	School 4	high_deprivation_location	9	male	10. I enjoy talking about science and nature	1
1872	2025	post	School 4	high_deprivation_location	9	male	10. I enjoy talking about science and nature	2
1873	2025	pre	School 4	high_deprivation_location	9	male	10. I enjoy talking about science and nature	2
1874	2025	post	School 4	high_deprivation_location	9	male	10. I enjoy talking about science and nature	3
1875	2025	pre	School 4	high_deprivation_location	9	male	10. I enjoy talking about science and nature	3
1876	2025	pre	School 4	high_deprivation_location	9	male	10. I enjoy talking about science and nature	4
1877	2025	post	School 4	high_deprivation_location	9	male	10. I enjoy talking about science and nature	5
1878	2025	post	School 4	high_deprivation_location	9	male	10. I enjoy talking about science and nature	5
1879	2025	pre	School 4	high_deprivation_location	9	male	10. I enjoy talking about science and nature	5
1880	2025	post	School 4	high_deprivation_location	9	male	11. I enjoy watching science and nature shows on TV	1
1881	2025	post	School 4	high_deprivation_location	9	male	11. I enjoy watching science and nature shows on TV	1
1882	2025	pre	School 4	high_deprivation_location	9	male	11. I enjoy watching science and nature shows on TV	1
1883	2025	pre	School 4	high_deprivation_location	9	male	11. I enjoy watching science and nature shows on TV	1
1884	2025	pre	School 4	high_deprivation_location	9	male	11. I enjoy watching science and nature shows on TV	1
1885	2025	pre	School 4	high_deprivation_location	9	male	11. I enjoy watching science and nature shows on TV	1
1886	2025	post	School 4	high_deprivation_location	9	male	11. I enjoy watching science and nature shows on TV	2
1887	2025	pre	School 4	high_deprivation_location	9	male	11. I enjoy watching science and nature shows on TV	2
1888	2025	post	School 4	high_deprivation_location	9	male	11. I enjoy watching science and nature shows on TV	5
1889	2025	post	School 4	high_deprivation_location	9	male	11. I enjoy watching science and nature shows on TV	5
1890	2025	pre	School 4	high_deprivation_location	9	male	11. I enjoy watching science and nature shows on TV	5
1891	2025	pre	School 4	high_deprivation_location	9	male	11. I enjoy watching science and nature shows on TV	5
1892	2025	pre	School 4	high_deprivation_location	9	male	11. I enjoy watching science and nature shows on TV	5
1893	2025	post	School 4	high_deprivation_location	9	male	12. I am good at understanding some science topics	3
1894	2025	pre	School 4	high_deprivation_location	9	male	12. I am good at understanding some science topics	3
1895	2025	post	School 4	high_deprivation_location	9	male	12. I am good at understanding some science topics	4
1896	2025	pre	School 4	high_deprivation_location	9	male	12. I am good at understanding some science topics	4
1897	2025	pre	School 4	high_deprivation_location	9	male	12. I am good at understanding some science topics	4
1898	2025	pre	School 4	high_deprivation_location	9	male	12. I am good at understanding some science topics	4
1899	2025	pre	School 4	high_deprivation_location	9	male	12. I am good at understanding some science topics	4
1900	2025	pre	School 4	high_deprivation_location	9	male	12. I am good at understanding some science topics	4
1901	2025	pre	School 4	high_deprivation_location	9	male	12. I am good at understanding some science topics	4
1902	2025	post	School 4	high_deprivation_location	9	male	12. I am good at understanding some science topics	5
1903	2025	post	School 4	high_deprivation_location	9	male	12. I am good at understanding some science topics	5
1904	2025	post	School 4	high_deprivation_location	9	male	12. I am good at understanding some science topics	5
1905	2025	pre	School 4	high_deprivation_location	9	male	12. I am good at understanding some science topics	5
1906	2025	post	School 4	high_deprivation_location	9	male	13. I am good at explaining science	1
1907	2025	pre	School 4	high_deprivation_location	9	male	13. I am good at explaining science	1
1908	2025	pre	School 4	high_deprivation_location	9	male	13. I am good at explaining science	1
1909	2025	post	School 4	high_deprivation_location	9	male	13. I am good at explaining science	2
1910	2025	pre	School 4	high_deprivation_location	9	male	13. I am good at explaining science	2
1911	2025	post	School 4	high_deprivation_location	9	male	13. I am good at explaining science	3
1912	2025	pre	School 4	high_deprivation_location	9	male	13. I am good at explaining science	3
1913	2025	pre	School 4	high_deprivation_location	9	male	13. I am good at explaining science	3
1914	2025	pre	School 4	high_deprivation_location	9	male	13. I am good at explaining science	3
1915	2025	pre	School 4	high_deprivation_location	9	male	13. I am good at explaining science	3
1916	2025	pre	School 4	high_deprivation_location	9	male	13. I am good at explaining science	3
1917	2025	post	School 4	high_deprivation_location	9	male	13. I am good at explaining science	4
1918	2025	post	School 4	high_deprivation_location	9	male	13. I am good at explaining science	5
1919	2025	pre	School 4	high_deprivation_location	9	male	14. I am good at following instructions for scientific activities	2
1920	2025	pre	School 4	high_deprivation_location	9	male	14. I am good at following instructions for scientific activities	2
1921	2025	post	School 4	high_deprivation_location	9	male	14. I am good at following instructions for scientific activities	4
1922	2025	post	School 4	high_deprivation_location	9	male	14. I am good at following instructions for scientific activities	4
1923	2025	post	School 4	high_deprivation_location	9	male	14. I am good at following instructions for scientific activities	4
1924	2025	pre	School 4	high_deprivation_location	9	male	14. I am good at following instructions for scientific activities	4
1925	2025	pre	School 4	high_deprivation_location	9	male	14. I am good at following instructions for scientific activities	4
1926	2025	pre	School 4	high_deprivation_location	9	male	14. I am good at following instructions for scientific activities	4
1927	2025	post	School 4	high_deprivation_location	9	male	14. I am good at following instructions for scientific activities	5
1928	2025	post	School 4	high_deprivation_location	9	male	14. I am good at following instructions for scientific activities	5
1929	2025	pre	School 4	high_deprivation_location	9	male	14. I am good at following instructions for scientific activities	5
1930	2025	pre	School 4	high_deprivation_location	9	male	14. I am good at following instructions for scientific activities	5
1931	2025	pre	School 4	high_deprivation_location	9	male	14. I am good at following instructions for scientific activities	5
1932	2025	pre	School 4	high_deprivation_location	9	male	I am good at explaining how to do science activities to others	1
1933	2025	post	School 4	high_deprivation_location	9	male	I am good at explaining how to do science activities to others	2
1934	2025	post	School 4	high_deprivation_location	9	male	I am good at explaining how to do science activities to others	2
1935	2025	pre	School 4	high_deprivation_location	9	male	I am good at explaining how to do science activities to others	2
1936	2025	pre	School 4	high_deprivation_location	9	male	I am good at explaining how to do science activities to others	2
1937	2025	pre	School 4	high_deprivation_location	9	male	I am good at explaining how to do science activities to others	2
1938	2025	pre	School 4	high_deprivation_location	9	male	I am good at explaining how to do science activities to others	2
1939	2025	post	School 4	high_deprivation_location	9	male	I am good at explaining how to do science activities to others	3
1940	2025	post	School 4	high_deprivation_location	9	male	I am good at explaining how to do science activities to others	3
1941	2025	pre	School 4	high_deprivation_location	9	male	I am good at explaining how to do science activities to others	3
1942	2025	pre	School 4	high_deprivation_location	9	male	I am good at explaining how to do science activities to others	3
1943	2025	pre	School 4	high_deprivation_location	9	male	I am good at explaining how to do science activities to others	4
1944	2025	post	School 4	high_deprivation_location	9	male	I am good at explaining how to do science activities to others	5
1945	2025	post	School 4	high_deprivation_location	9	male	20. I understand better how scientists work	NA
1946	2025	post	School 4	high_deprivation_location	9	male	20. I understand better how scientists work	NA
1947	2025	post	School 4	high_deprivation_location	9	male	20. I understand better how scientists work	4
1948	2025	post	School 4	high_deprivation_location	9	male	20. I understand better how scientists work	5
1949	2025	post	School 4	high_deprivation_location	9	male	20. I understand better how scientists work	5
1950	2025	post	School 4	high_deprivation_location	9	male	21. It was fun to participate in the scientific activities	NA
1951	2025	post	School 4	high_deprivation_location	9	male	21. It was fun to participate in the scientific activities	NA
1952	2025	post	School 4	high_deprivation_location	9	male	21. It was fun to participate in the scientific activities	2
1953	2025	post	School 4	high_deprivation_location	9	male	21. It was fun to participate in the scientific activities	5
1954	2025	post	School 4	high_deprivation_location	9	male	21. It was fun to participate in the scientific activities	5
1955	2025	post	School 4	high_deprivation_location	9	male	22. I would like to do these kind of activities more in class	NA
1956	2025	post	School 4	high_deprivation_location	9	male	22. I would like to do these kind of activities more in class	NA
1957	2025	post	School 4	high_deprivation_location	9	male	22. I would like to do these kind of activities more in class	1
1958	2025	post	School 4	high_deprivation_location	9	male	22. I would like to do these kind of activities more in class	5
1959	2025	post	School 4	high_deprivation_location	9	male	22. I would like to do these kind of activities more in class	5
1960	2025	post	School 4	high_deprivation_location	9	male	23. I will tell my family and friends about the activities	NA
1961	2025	post	School 4	high_deprivation_location	9	male	23. I will tell my family and friends about the activities	NA
1962	2025	post	School 4	high_deprivation_location	9	male	23. I will tell my family and friends about the activities	NA
1963	2025	post	School 4	high_deprivation_location	9	male	23. I will tell my family and friends about the activities	5
1964	2025	post	School 4	high_deprivation_location	9	male	23. I will tell my family and friends about the activities	5
1965	2025	post	School 4	high_deprivation_location	9	male	24. I am proud I helped scientists	NA
1966	2025	post	School 4	high_deprivation_location	9	male	24. I am proud I helped scientists	NA
1967	2025	post	School 4	high_deprivation_location	9	male	24. I am proud I helped scientists	2
1968	2025	post	School 4	high_deprivation_location	9	male	24. I am proud I helped scientists	5
1969	2025	post	School 4	high_deprivation_location	9	male	24. I am proud I helped scientists	5
1970	2025	pre	School 4	high_deprivation_location	10	unspecified	7. I like to do science activities	1
1971	2025	post	School 4	high_deprivation_location	10	unspecified	7. I like to do science activities	4
1972	2025	post	School 4	high_deprivation_location	10	unspecified	8. I want to understand how nature works	3
1973	2025	pre	School 4	high_deprivation_location	10	unspecified	8. I want to understand how nature works	3
1974	2025	pre	School 4	high_deprivation_location	10	unspecified	9. I enjoy reading about science and nature	1
1975	2025	post	School 4	high_deprivation_location	10	unspecified	9. I enjoy reading about science and nature	5
1976	2025	pre	School 4	high_deprivation_location	10	unspecified	10. I enjoy talking about science and nature	1
1977	2025	post	School 4	high_deprivation_location	10	unspecified	10. I enjoy talking about science and nature	3
1978	2025	pre	School 4	high_deprivation_location	10	unspecified	11. I enjoy watching science and nature shows on TV	2
1979	2025	post	School 4	high_deprivation_location	10	unspecified	11. I enjoy watching science and nature shows on TV	4
1980	2025	post	School 4	high_deprivation_location	10	unspecified	12. I am good at understanding some science topics	3
1981	2025	pre	School 4	high_deprivation_location	10	unspecified	12. I am good at understanding some science topics	5
1982	2025	pre	School 4	high_deprivation_location	10	unspecified	13. I am good at explaining science	1
1983	2025	post	School 4	high_deprivation_location	10	unspecified	13. I am good at explaining science	2
1984	2025	pre	School 4	high_deprivation_location	10	unspecified	14. I am good at following instructions for scientific activities	2
1985	2025	post	School 4	high_deprivation_location	10	unspecified	14. I am good at following instructions for scientific activities	4
1986	2025	pre	School 4	high_deprivation_location	10	unspecified	I am good at explaining how to do science activities to others	1
1987	2025	post	School 4	high_deprivation_location	10	unspecified	I am good at explaining how to do science activities to others	3
1988	2025	post	School 4	high_deprivation_location	10	unspecified	20. I understand better how scientists work	4
1989	2025	post	School 4	high_deprivation_location	10	unspecified	21. It was fun to participate in the scientific activities	3
1990	2025	post	School 4	high_deprivation_location	10	unspecified	22. I would like to do these kind of activities more in class	4
1991	2025	post	School 4	high_deprivation_location	10	unspecified	23. I will tell my family and friends about the activities	5
1992	2025	post	School 4	high_deprivation_location	10	unspecified	24. I am proud I helped scientists	5
1993	2025	post	School 4	high_deprivation_location	10	male	7. I like to do science activities	5
1994	2025	pre	School 4	high_deprivation_location	10	male	7. I like to do science activities	5
1995	2025	post	School 4	high_deprivation_location	10	male	8. I want to understand how nature works	4
1996	2025	pre	School 4	high_deprivation_location	10	male	8. I want to understand how nature works	5
1997	2025	post	School 4	high_deprivation_location	10	male	9. I enjoy reading about science and nature	4
1998	2025	pre	School 4	high_deprivation_location	10	male	9. I enjoy reading about science and nature	4
1999	2025	post	School 4	high_deprivation_location	10	male	10. I enjoy talking about science and nature	4
[truncated: 1,524 more rows]
